# Supplementary material for: Methyl 1-methyl-3-p-tolyl-1,2,3,3a,4,11c-hexa­hydro­benzo[f]chromeno[4,3-b]pyrrole-3a-carboxyl­ate
Source: Acta Crystallogr Sect E Struct Rep Online. 2009 Jul 11;65(Pt 8):o1811. doi: 10.1107/S1600536809024738 (PMC2977094; doi:10.1107/S1600536809024738)
Supplement: Supplementary file 2 [file e-65-o1811-Isup2.hkl]

#
# h,k,l, Fc-squared, Fo-squared, sigma(Fo-squared) and status flag
#
data_I
_shelx_title ' VR035 in P2(1)/n'
_shelx_refln_list_code          4
_shelx_F_calc_maximum      217.84
_exptl_crystal_F_000       824.00
_reflns_d_resolution_high  0.7615
 
loop_
 _symmetry_equiv_pos_as_xyz
 'x, y, z'
 '-x+1/2, y+1/2, -z+1/2'
 '-x, -y, -z'
 'x-1/2, -y-1/2, z-1/2'
 
_cell_length_a    12.9899
_cell_length_b     7.6751
_cell_length_c    20.5073
_cell_angle_alpha  90.000
_cell_angle_beta   96.881
_cell_angle_gamma  90.000
 
_shelx_F_squared_multiplier     1.000
 
loop_
 _refln_index_h
 _refln_index_k
 _refln_index_l
 _refln_F_squared_calc
 _refln_F_squared_meas
 _refln_F_squared_sigma
 _refln_observed_status
   2   0   0    16528.72    15766.15    160.38 o
   4   0   0      595.69      663.55      7.83 o
   6   0   0     1360.02     1304.07     14.57 o
   8   0   0      149.24      177.25      5.08 o
  10   0   0       10.98       14.86      2.41 o
  12   0   0       44.62       38.45      3.65 o
  14   0   0       23.74       26.49      5.39 o
  16   0   0       60.33       61.81     12.21 o
   1   1   0    11326.46    10726.45     70.82 o
   2   1   0      962.09      941.51      6.98 o
   3   1   0     1494.05     1635.30     12.36 o
   4   1   0     2174.49     2200.48     16.48 o
   5   1   0       52.48       41.06      1.43 o
   6   1   0      506.76      584.44      5.71 o
   7   1   0      627.83      622.01      6.24 o
   8   1   0        6.47        1.18      0.95 o
   9   1   0       13.50       17.25      1.52 o
  10   1   0      498.29      498.54      6.77 o
  11   1   0      123.91      133.62      4.40 o
  12   1   0      243.42      250.97      5.35 o
  13   1   0        0.04        0.31      1.93 o
  14   1   0       17.69       21.15      4.08 o
  15   1   0       10.10       11.12      3.99 o
  16   1   0       18.23       22.65      6.41 o
   0   2   0    47453.38    43215.87    449.86 o
   1   2   0      485.06      509.97      4.72 o
   2   2   0      429.65      484.14      4.35 o
   3   2   0      533.13      500.13      4.84 o
   4   2   0       33.17       49.51      1.28 o
   5   2   0      148.52      142.85      2.39 o
   6   2   0       15.84       17.29      1.09 o
   7   2   0       11.07        8.77      0.92 o
   8   2   0      170.69      172.77      3.21 o
   9   2   0        4.53        3.27      1.03 o
  10   2   0      119.77      113.29      3.17 o
  11   2   0      314.64      296.35      5.29 o
  12   2   0        8.07       11.57      2.25 o
  13   2   0       21.01       24.83      3.12 o
  14   2   0       30.90       32.77      5.37 o
  15   2   0       50.72       55.04      6.45 o
  16   2   0        6.58        8.57      4.45 o
   1   3   0       75.52       68.96      1.52 o
   2   3   0      223.65      229.05      2.87 o
   3   3   0     1701.71     1642.10     12.88 o
   4   3   0        0.04       -0.24      0.59 o
   5   3   0      245.23      292.00      3.66 o
   6   3   0        5.08        4.59      0.94 o
   7   3   0     1054.27     1063.76      9.65 o
   8   3   0       20.06       19.83      1.41 o
   9   3   0       32.55       34.03      1.68 o
  10   3   0        0.71        0.35      1.06 o
  11   3   0       40.62       35.46      2.45 o
  12   3   0       53.21       50.79      3.33 o
  13   3   0       31.91       29.83      3.03 o
  14   3   0       26.52       23.19      3.45 o
  15   3   0        2.51        1.58      3.11 o
  16   3   0        3.82       -0.31      5.27 o
   0   4   0       28.90       32.72      1.72 o
   1   4   0      550.54      512.96      5.53 o
   2   4   0        1.29        2.10      0.67 o
   3   4   0      258.29      218.76      3.15 o
   4   4   0        0.04       -0.44      0.67 o
   5   4   0       14.11       14.73      1.14 o
   6   4   0      719.46      740.91      8.13 o
   7   4   0      273.25      281.80      4.29 o
   8   4   0       39.33       41.01      2.00 o
   9   4   0       94.18       93.95      2.77 o
  10   4   0        0.05       -0.49      1.41 o
  11   4   0      219.63      213.72      5.72 o
  12   4   0       13.70       13.56      2.51 o
  13   4   0        6.27        9.48      2.53 o
  14   4   0        6.87        7.74      2.59 o
  15   4   0       14.77       23.38      5.25 o
   1   5   0       96.07      105.18      3.17 o
   2   5   0       62.85       63.71      1.87 o
   3   5   0      809.48      767.56      7.77 o
   4   5   0       73.56       69.47      1.98 o
   5   5   0      109.12       95.08      2.86 o
   6   5   0       40.25       38.93      1.90 o
   7   5   0      105.48       98.56      2.85 o
   8   5   0       21.01       18.62      1.63 o
   9   5   0        0.42        0.43      1.46 o
  10   5   0       93.00       95.29      3.90 o
  11   5   0      161.60      152.01      5.02 o
  12   5   0        2.45        3.70      2.21 o
  13   5   0        1.84        1.33      2.23 o
  14   5   0        2.49        5.15      3.39 o
   0   6   0     2657.59     2747.83     35.19 o
   1   6   0      279.29      272.39      4.36 o
   2   6   0      235.24      229.64      3.81 o
   3   6   0      235.72      227.80      3.83 o
   4   6   0       91.85       90.03      2.62 o
   5   6   0       17.42       20.76      1.89 o
   6   6   0       63.66       61.52      2.68 o
   7   6   0      180.78      207.31      5.08 o
   8   6   0        6.84        6.66      1.72 o
   9   6   0       49.67       39.73      2.83 o
  10   6   0       20.32       20.79      2.65 o
  11   6   0       52.28       42.37      3.12 o
  12   6   0        7.89       11.08      3.40 o
  13   6   0        0.29       -1.39      2.86 o
   1   7   0      322.81      305.24     10.76 o
   2   7   0       61.41       65.40      3.81 o
   3   7   0      100.29      105.19      3.50 o
   4   7   0      100.22       94.11      3.36 o
   5   7   0       31.51       38.31      2.96 o
   6   7   0        8.91       10.67      2.22 o
   7   7   0        0.97        0.05      1.91 o
   8   7   0       45.92       50.88      3.36 o
   9   7   0       17.73       20.19      2.74 o
  10   7   0        4.98        2.46      4.56 o
  11   7   0       13.94       24.26      7.41 o
  12   7   0        0.28        6.71      4.20 o
   0   8   0        0.01        3.90      2.73 o
   1   8   0       18.22       18.15      2.40 o
   2   8   0        3.13        3.99      1.89 o
   3   8   0        2.95        1.58      1.87 o
   4   8   0        0.47       -0.09      1.82 o
   5   8   0        1.39        5.34      2.03 o
   6   8   0        3.36        4.36      2.83 o
   7   8   0       91.59      105.68      7.39 o
   8   8   0        8.76        2.50      3.49 o
   9   8   0        2.58       -1.65      3.68 o
  10   8   0        1.77       -3.47      3.47 o
   1   9   0       17.28       19.56      3.22 o
   2   9   0        9.14        6.25      2.75 o
   3   9   0        5.53        7.41      2.88 o
   4   9   0        5.66        3.91      2.85 o
   5   9   0        6.00        8.78      3.00 o
   6   9   0        0.01       -3.05      3.05 o
   7   9   0        0.81        0.62      3.45 o
   0  10   0       15.20       19.35      6.22 o
   1  10   0        0.00       -1.33      3.23 o
   2  10   0        4.38        3.88      5.47 o
 -17   0   1        6.95        4.72      7.67 o
 -15   0   1       85.69       67.81     11.33 o
 -13   0   1        6.30        2.60      3.15 o
 -11   0   1      187.40      206.64      6.45 o
  -9   0   1      200.56      171.07      6.80 o
  -7   0   1     1187.52     1244.45     15.74 o
  -5   0   1     6284.41     6288.54     60.35 o
  -3   0   1    22073.13    21598.58    178.43 o
  -1   0   1      328.81       -0.15      0.15 o
   1   0   1     7035.05     3501.34     84.56 o
   3   0   1      817.47      780.27     10.58 o
   5   0   1      131.60      152.15      3.10 o
   7   0   1     1552.30     1629.32     19.76 o
   9   0   1       24.31       28.08      2.68 o
  11   0   1      651.15      615.84     12.20 o
  13   0   1      151.23      164.30      9.58 o
  15   0   1        8.23       -1.52      3.58 o
 -16   1   1       15.46       16.37      5.96 o
 -15   1   1       24.81       13.39      4.18 o
 -14   1   1       79.33       84.96      9.08 o
 -13   1   1      169.22      146.32      5.08 o
 -12   1   1       96.21      119.35      4.33 o
 -11   1   1      702.94      683.29      9.11 o
 -10   1   1       85.01       79.93      2.86 o
  -9   1   1      868.52      880.07      9.04 o
  -8   1   1      128.30      136.67      2.71 o
  -7   1   1      327.33      425.54      4.76 o
  -6   1   1      122.71      108.64      2.24 o
  -5   1   1     3646.32     3713.10     27.03 o
  -4   1   1     5343.40     5373.28     38.31 o
  -3   1   1    28147.50    27977.04    198.17 o
  -2   1   1      483.48      477.82      3.70 o
  -1   1   1     4663.41     4596.91     28.59 o
   0   1   1     9188.26     8774.09     63.59 o
   1   1   1    12302.45    11922.88     78.48 o
   2   1   1       79.76      114.59      1.42 o
   3   1   1      499.05      540.98      4.59 o
   4   1   1      358.37      363.27      3.74 o
   5   1   1      811.48      812.50      8.44 o
   6   1   1        0.03        1.55      0.79 o
   7   1   1       22.37       24.40      1.34 o
   8   1   1      135.31      140.76      3.07 o
   9   1   1       95.89       99.60      2.79 o
  10   1   1      642.83      621.58      7.87 o
  11   1   1      102.25      106.65      3.32 o
  12   1   1      163.29      162.29      4.72 o
  13   1   1      133.44      129.82      5.43 o
  14   1   1        1.79        0.66      2.47 o
  15   1   1       20.34       18.93      4.43 o
  16   1   1        4.00        2.96      3.79 o
 -16   2   1       42.72       44.10      6.10 o
 -15   2   1        0.01       -1.36      3.06 o
 -14   2   1        8.01       10.52      3.21 o
 -13   2   1       56.16       58.22      3.91 o
 -12   2   1        6.89        6.63      2.62 o
 -11   2   1       78.25       90.76      3.06 o
 -10   2   1      315.34      313.91      4.86 o
  -9   2   1      115.33      106.24      2.57 o
  -8   2   1       87.73       91.30      2.27 o
  -7   2   1      688.92      787.70      8.23 o
  -6   2   1      108.44      130.66      2.40 o
  -5   2   1        0.26        0.18      0.57 o
  -4   2   1     1088.50     1077.44      9.29 o
  -3   2   1      304.16      271.44      2.96 o
  -2   2   1     5827.04     5769.06     37.79 o
  -1   2   1     3051.10     3140.86     20.85 o
   0   2   1      348.07      354.22      3.23 o
   1   2   1     1294.00     1291.32     10.30 o
   2   2   1     2076.97     2232.79     15.84 o
   3   2   1       23.17       22.39      0.87 o
   4   2   1        6.88       10.70      0.78 o
   5   2   1        4.28        2.68      0.69 o
   6   2   1       19.74       23.62      1.32 o
   7   2   1      725.73      781.48      7.55 o
   8   2   1       14.79        9.24      1.47 o
   9   2   1        0.28       -0.95      0.95 o
  10   2   1      184.88      189.16      4.06 o
  11   2   1       21.98       23.66      2.02 o
  12   2   1       11.60       12.48      2.35 o
  13   2   1      116.42      126.21      5.35 o
  14   2   1        9.41        8.80      3.57 o
  15   2   1        7.92        7.21      4.57 o
  16   2   1       22.17       26.29      5.35 o
 -16   3   1       12.22       14.01      4.66 o
 -15   3   1       18.68       17.59      3.86 o
 -14   3   1        8.03        8.60      3.22 o
 -13   3   1        3.78       -0.62      1.88 o
 -12   3   1      110.94      124.41      4.63 o
 -11   3   1      278.10      282.90      7.61 o
 -10   3   1      157.52      153.83      3.32 o
  -9   3   1       13.54       15.49      1.44 o
  -8   3   1       68.70       74.19      2.80 o
  -7   3   1        1.28        1.72      0.86 o
  -6   3   1      428.82      410.51      4.84 o
  -5   3   1      129.03      137.76      2.56 o
  -4   3   1      703.70      681.57      6.34 o
  -3   3   1      291.90      318.31      3.36 o
  -2   3   1      226.95      208.17      2.55 o
  -1   3   1      332.27      350.33      3.68 o
   0   3   1       70.21       60.43      1.41 o
   1   3   1     1369.76     1459.44     12.46 o
   2   3   1       20.75       27.34      0.99 o
   3   3   1     1466.42     1502.89     11.94 o
   4   3   1      137.58      108.18      2.04 o
   5   3   1        6.33        4.38      0.81 o
   6   3   1       14.38       22.07      1.58 o
   7   3   1      121.62      121.37      2.72 o
   8   3   1       35.82       33.49      1.83 o
   9   3   1        0.23       -0.98      0.98 o
  10   3   1      482.39      445.71      6.25 o
  11   3   1        0.79        2.01      1.70 o
  12   3   1       83.74       80.86      4.01 o
  13   3   1       35.08       36.84      3.26 o
  14   3   1        4.06        0.25      2.73 o
  15   3   1       18.31       19.20      4.14 o
  16   3   1        7.45        3.14      4.19 o
 -15   4   1        9.43       13.92      3.81 o
 -14   4   1        0.02       -1.55      2.20 o
 -13   4   1        0.43       -1.26      1.99 o
 -12   4   1        8.88        9.35      2.28 o
 -11   4   1        0.40        4.65      1.97 o
 -10   4   1       78.67       80.21      3.01 o
  -9   4   1        2.14        3.20      1.25 o
  -8   4   1        2.92        2.45      1.03 o
  -7   4   1       60.10       65.00      2.06 o
  -6   4   1      395.35      373.49      5.08 o
  -5   4   1        3.73        3.12      0.83 o
  -4   4   1        2.10        0.72      0.78 o
  -3   4   1       69.72       60.71      1.61 o
  -2   4   1     1092.30     1001.29      8.57 o
  -1   4   1      484.46      526.73      5.35 o
   0   4   1      580.95      585.60      6.08 o
   1   4   1        4.73        2.10      0.67 o
   2   4   1      319.03      319.17      3.73 o
   3   4   1      141.25      145.38      2.55 o
   4   4   1       54.49       45.69      1.49 o
   5   4   1      101.82       99.50      2.25 o
   6   4   1       88.61       92.93      2.40 o
   7   4   1        3.51        4.42      1.13 o
   8   4   1       21.57       30.45      1.81 o
   9   4   1       34.46       32.76      1.95 o
  10   4   1      162.39      155.52      4.39 o
  11   4   1      131.13      143.51      5.10 o
  12   4   1        3.14        3.77      2.14 o
  13   4   1        0.50        1.37      2.21 o
  14   4   1        4.18       -2.65      2.65 o
  15   4   1       12.04       13.75      3.89 o
 -14   5   1       59.09       68.66      5.91 o
 -13   5   1        6.93        6.84      2.47 o
 -12   5   1       47.32       52.94      3.51 o
 -11   5   1       53.02       50.63      3.25 o
 -10   5   1        6.10        6.48      1.84 o
  -9   5   1        7.02        4.51      1.46 o
  -8   5   1        4.07        4.33      1.28 o
  -7   5   1      151.32      158.71      3.30 o
  -6   5   1        2.70        3.50      1.19 o
  -5   5   1        0.53       -0.74      0.94 o
  -4   5   1       69.03       66.70      1.93 o
  -3   5   1      419.70      408.37      4.74 o
  -2   5   1      191.26      178.16      2.85 o
  -1   5   1        2.73        3.15      0.87 o
   0   5   1        0.92        1.23      0.78 o
   1   5   1        0.55        0.32      0.73 o
   2   5   1       33.45       32.80      1.40 o
   3   5   1      226.23      232.99      3.58 o
   4   5   1       81.01       83.23      2.25 o
   5   5   1        3.99        5.20      1.07 o
   6   5   1       87.39       93.30      2.52 o
   7   5   1      251.06      241.78      4.38 o
   8   5   1        1.37        2.22      1.40 o
   9   5   1       37.85       39.45      2.44 o
  10   5   1      349.00      342.21      7.29 o
  11   5   1        0.43        4.37      2.11 o
  12   5   1      130.36      127.80      6.24 o
  13   5   1        1.54        4.23      2.45 o
  14   5   1       16.70       30.99      9.86 o
 -13   6   1       19.14       24.48      4.18 o
 -12   6   1       20.54       22.31      3.80 o
 -11   6   1        0.00        0.34      1.87 o
 -10   6   1       36.06       33.34      2.71 o
  -9   6   1       68.84       67.79      4.42 o
  -8   6   1        0.72       -0.02      1.53 o
  -7   6   1        0.40        2.59      1.49 o
  -6   6   1       92.01       87.34      3.07 o
  -5   6   1      554.59      538.94      7.18 o
  -4   6   1      439.96      414.34      5.94 o
  -3   6   1      578.01      611.94      7.14 o
  -2   6   1       48.00       48.30      1.91 o
  -1   6   1       30.09       31.08      1.68 o
   0   6   1     1708.10     1715.38     14.92 o
   1   6   1      142.68      142.98      4.72 o
   2   6   1       24.12       24.72      1.75 o
   3   6   1        4.35        5.52      1.17 o
   4   6   1        0.12        0.52      1.11 o
   5   6   1       27.85       21.73      1.89 o
   6   6   1       39.17       35.55      2.28 o
   7   6   1        7.56        4.82      1.78 o
   8   6   1       40.35       44.75      2.71 o
   9   6   1        2.82        2.35      1.90 o
  10   6   1       61.57       62.95      3.74 o
  11   6   1       21.10       23.58      2.76 o
  12   6   1        0.19       -1.36      2.57 o
  13   6   1        7.71        2.41      3.60 o
 -12   7   1       10.46       15.83      4.93 o
 -11   7   1       11.77       18.90      7.76 o
 -10   7   1       60.67       74.82      6.81 o
  -9   7   1        1.60        2.19      3.49 o
  -8   7   1       14.56       14.97      2.23 o
  -7   7   1       10.22        8.65      1.83 o
  -6   7   1        8.64        7.23      2.09 o
  -5   7   1       54.35       46.24      3.08 o
  -4   7   1      671.88      667.66     11.52 o
  -3   7   1       38.36       41.49      2.46 o
  -2   7   1       12.62       10.74      1.77 o
  -1   7   1      351.20      333.34      8.07 o
   0   7   1      304.53      289.17      5.55 o
   1   7   1      354.48      333.53      6.05 o
   2   7   1       94.41       94.50      4.59 o
   3   7   1        4.07        5.71      1.67 o
   4   7   1      164.81      193.48      4.73 o
   5   7   1        1.33        0.49      1.67 o
   6   7   1       15.60       17.59      3.97 o
   7   7   1        0.05       -1.90      1.90 o
   8   7   1        1.11        3.47      2.22 o
   9   7   1        1.23       -2.06      2.06 o
  10   7   1        3.55        4.56      3.60 o
  11   7   1        0.24        7.05      6.06 o
  12   7   1        4.41        6.93      3.40 o
 -10   8   1        8.92       10.21      4.16 o
  -9   8   1       24.85       32.78      5.30 o
  -8   8   1        1.88        3.28      3.51 o
  -7   8   1        0.76       -0.18      3.10 o
  -6   8   1        5.00        0.50      2.56 o
  -5   8   1        2.83        1.61      1.88 o
  -4   8   1       38.01       49.82      4.03 o
  -3   8   1        0.86        3.57      1.88 o
  -2   8   1        5.45        5.79      1.91 o
  -1   8   1       39.14       38.20      2.86 o
   0   8   1      114.59      124.25      5.81 o
   1   8   1       16.40       11.66      2.20 o
   2   8   1        4.26        6.96      2.05 o
   3   8   1       14.56       15.53      2.42 o
   4   8   1        2.09        0.60      1.93 o
   5   8   1       11.76       10.55      2.34 o
   6   8   1        7.20        8.20      2.39 o
   7   8   1       11.55       11.88      5.12 o
   8   8   1        4.00        1.16      3.50 o
   9   8   1       21.30       27.30      5.22 o
  10   8   1        1.75        2.65      3.79 o
  -7   9   1        4.34        8.14      5.47 o
  -6   9   1        6.79       11.93      4.02 o
  -5   9   1       16.57       19.03      3.58 o
  -4   9   1        3.68        5.50      2.86 o
  -3   9   1        9.58       12.85      5.46 o
  -2   9   1        9.64        5.69      2.68 o
  -1   9   1        4.74        1.89      2.39 o
   0   9   1        4.49        2.75      2.49 o
   1   9   1       19.78       14.09      3.79 o
   2   9   1        7.33        3.19      3.31 o
   3   9   1       40.06       48.40      6.57 o
   4   9   1       17.77       16.88      4.36 o
   5   9   1        9.40       13.75      6.79 o
   6   9   1        0.00       -0.02      3.43 o
   7   9   1        4.17        6.11      3.96 o
  -1  10   1        9.72       12.41      3.97 o
   0  10   1        0.66        4.08      3.81 o
   1  10   1        9.20        7.79      3.74 o
 -16   0   2       25.81       36.90     10.49 o
 -14   0   2       41.26       41.78      6.05 o
 -12   0   2     1270.80     1197.47     19.51 o
 -10   0   2      535.44      492.36      9.87 o
  -8   0   2      210.70      186.75      4.16 o
  -6   0   2     1382.85     1346.78     14.80 o
  -4   0   2    26492.77    27192.57    258.77 o
  -2   0   2      153.42      222.19      3.58 o
   0   0   2     5709.66     3120.25     76.93 o
   2   0   2       12.71        5.08      0.94 o
   4   0   2      256.96      259.73      4.70 o
   6   0   2      311.92      221.68      5.14 o
   8   0   2      113.08      119.98      3.82 o
  10   0   2      365.25      361.21      9.60 o
  12   0   2        4.53        8.58      2.45 o
  14   0   2       32.29       30.79      5.52 o
  16   0   2        8.42       10.80      7.94 o
 -16   1   2       10.10       16.32      5.78 o
 -15   1   2        2.63        3.74      3.35 o
 -14   1   2        0.98       -0.85      2.53 o
 -13   1   2        8.30        8.21      2.19 o
 -12   1   2       11.96       13.27      1.94 o
 -11   1   2       39.76       40.36      2.40 o
 -10   1   2      251.48      227.09      4.02 o
  -9   1   2       48.21       52.25      1.90 o
  -8   1   2      265.82      259.93      3.71 o
  -7   1   2      284.87      293.86      3.73 o
  -6   1   2     2497.56     2767.81     20.72 o
  -5   1   2     2216.49     2283.54     17.15 o
  -4   1   2     2625.69     2831.59     20.56 o
  -3   1   2    19031.04    18989.14    122.75 o
  -2   1   2     3976.27     3918.03     25.01 o
  -1   1   2      280.31      303.87      3.09 o
   0   1   2     2247.69     2281.73     17.90 o
   1   1   2      102.68      112.04      1.33 o
   2   1   2     7077.88     7222.95     51.28 o
   3   1   2     2447.32     2417.55     17.12 o
   4   1   2      233.39      238.23      3.02 o
   5   1   2      281.39      277.78      3.72 o
   6   1   2       33.31       49.90      1.81 o
   7   1   2     1029.25     1073.98     11.27 o
   8   1   2       48.60       69.55      2.36 o
   9   1   2      229.04      222.75      4.13 o
  10   1   2     1144.92     1156.55     12.25 o
  11   1   2        4.19        3.78      1.50 o
  12   1   2       87.26       83.33      3.96 o
  13   1   2        9.47       12.10      2.92 o
  14   1   2        0.01        1.49      2.63 o
  15   1   2        0.13       -1.08      3.08 o
  16   1   2        1.68        1.95      3.92 o
 -16   2   2        0.37        3.72      5.10 o
 -15   2   2        0.80       -3.12      3.23 o
 -14   2   2        0.03       -0.81      2.19 o
 -13   2   2        0.01       -1.96      1.96 o
 -12   2   2      415.73      407.77      7.96 o
 -11   2   2      457.37      481.69      6.51 o
 -10   2   2      220.95      210.48      3.73 o
  -9   2   2       10.16       14.83      1.31 o
  -8   2   2      512.63      482.48      5.45 o
  -7   2   2     1026.92     1043.19      9.26 o
  -6   2   2      446.90      447.54      5.22 o
  -5   2   2        0.80        0.56      0.50 o
  -4   2   2       22.66       25.69      1.16 o
  -3   2   2     1420.95     1455.22     10.30 o
  -2   2   2     7016.81     7288.95     49.53 o
  -1   2   2     6447.07     6361.24     43.40 o
   0   2   2      517.47      491.38      3.85 o
   1   2   2      503.19      469.07      4.11 o
   2   2   2      779.29      702.31      5.68 o
   3   2   2      876.66      945.38      7.84 o
   4   2   2      222.06      198.08      2.66 o
   5   2   2        5.33        1.46      0.70 o
   6   2   2     1424.32     1492.60     17.41 o
   7   2   2     2588.71     2603.19     22.54 o
   8   2   2      535.14      567.13      6.96 o
   9   2   2      122.46      104.38      3.13 o
  10   2   2      298.36      290.30      5.42 o
  11   2   2      593.26      587.61      8.54 o
  12   2   2       34.06       30.61      2.87 o
  13   2   2       27.57       29.29      3.86 o
  14   2   2       19.81       20.26      4.43 o
  15   2   2        4.86        7.88      3.86 o
  16   2   2        4.56        7.71      4.38 o
 -16   3   2        0.00       -0.02      3.78 o
 -15   3   2       20.18       15.08      3.39 o
 -14   3   2        3.07        2.10      2.21 o
 -13   3   2        3.49        2.42      2.07 o
 -12   3   2        7.46        7.52      2.13 o
 -11   3   2       97.33       91.88      3.58 o
 -10   3   2       81.58       81.76      2.50 o
  -9   3   2       83.38       80.65      2.31 o
  -8   3   2        0.37       -0.18      0.79 o
  -7   3   2      154.59      154.54      2.99 o
  -6   3   2      112.94      119.19      2.26 o
  -5   3   2      944.00     1032.44      8.77 o
  -4   3   2      458.58      481.48      4.61 o
  -3   3   2     1077.59     1009.00      8.38 o
  -2   3   2        1.36        3.52      0.56 o
  -1   3   2      101.92      113.42      2.13 o
   0   3   2       39.19       45.75      1.27 o
   1   3   2      354.16      315.85      3.66 o
   2   3   2      426.39      420.50      4.19 o
   3   3   2     1309.01     1338.79     10.84 o
   4   3   2        0.28        1.79      0.74 o
   5   3   2      621.84      617.90      6.18 o
   6   3   2       76.69       73.08      2.07 o
   7   3   2      176.65      159.76      3.10 o
   8   3   2        0.62        4.02      1.16 o
   9   3   2      260.32      257.39      4.40 o
  10   3   2      177.20      173.56      3.83 o
  11   3   2      158.48      149.64      4.55 o
  12   3   2        0.97       -1.79      1.79 o
  13   3   2        0.61        2.95      2.48 o
  14   3   2       12.38       16.88      3.77 o
  15   3   2        6.11        8.82      3.49 o
 -15   4   2        0.57       -3.21      3.21 o
 -14   4   2        3.02        5.02      2.39 o
 -13   4   2       32.09       36.52      3.24 o
 -12   4   2       19.44       16.98      2.47 o
 -11   4   2      286.07      298.67      6.10 o
 -10   4   2        2.23        1.84      1.42 o
  -9   4   2       18.75       15.92      1.58 o
  -8   4   2       56.84       55.85      1.92 o
  -7   4   2       28.86       34.80      1.53 o
  -6   4   2      396.04      374.38      4.27 o
  -5   4   2      214.05      260.22      3.50 o
  -4   4   2        1.66        1.49      0.89 o
  -3   4   2     1744.36     1768.10     14.01 o
  -2   4   2      426.57      391.65      4.18 o
  -1   4   2     1517.53     1421.93     11.90 o
   0   4   2      154.98      159.69      2.48 o
   1   4   2       20.81       36.22      1.32 o
   2   4   2      324.51      361.55      4.24 o
   3   4   2      493.42      495.81      5.63 o
   4   4   2      134.79      150.56      2.53 o
   5   4   2        5.35        4.21      0.95 o
   6   4   2       27.53       30.15      1.62 o
   7   4   2      796.11      801.86      8.55 o
   8   4   2      103.63      103.08      2.96 o
   9   4   2      167.88      172.34      3.97 o
  10   4   2       57.60       60.64      3.10 o
  11   4   2      312.47      325.72     10.23 o
  12   4   2       31.54       30.56      3.05 o
  13   4   2        0.80       -2.34      2.34 o
  14   4   2        3.93        1.18      3.05 o
  15   4   2        1.11       -0.90      3.38 o
 -14   5   2        6.18        5.76      3.55 o
 -13   5   2        5.62       10.13      3.08 o
 -12   5   2        4.59        5.77      2.23 o
 -11   5   2       85.26       87.53      4.47 o
 -10   5   2        6.69        4.50      1.72 o
  -9   5   2      379.13      372.98      5.76 o
  -8   5   2      151.27      154.50      3.31 o
  -7   5   2      119.41      116.59      2.72 o
  -6   5   2       26.32       21.95      1.95 o
  -5   5   2      124.85      136.86      2.86 o
  -4   5   2      799.02      776.35      8.10 o
  -3   5   2       84.94       71.41      1.86 o
  -2   5   2       53.72       56.13      1.71 o
  -1   5   2      214.10      213.55      3.20 o
   0   5   2      104.25       98.97      2.17 o
   1   5   2       20.67       15.49      1.15 o
   2   5   2        0.56        0.59      0.77 o
   3   5   2        2.15        3.63      0.94 o
   4   5   2       91.14       86.87      2.21 o
   5   5   2       89.42       79.82      2.21 o
   6   5   2        1.98        2.71      1.11 o
   7   5   2      272.84      267.47      4.93 o
   8   5   2       27.56       29.64      2.16 o
   9   5   2      215.84      227.51      5.81 o
  10   5   2        0.17        2.45      1.97 o
  11   5   2      101.26      100.79      4.92 o
  12   5   2        7.14        4.89      2.42 o
  13   5   2        3.59        6.24      3.01 o
  14   5   2        0.00        7.03      3.79 o
 -13   6   2       58.77       63.20      5.41 o
 -12   6   2       15.02       19.12      3.70 o
 -11   6   2        0.12       -2.23      2.23 o
 -10   6   2        0.00        0.26      1.61 o
  -9   6   2        9.60        9.35      2.24 o
  -8   6   2       68.46       69.96      3.23 o
  -7   6   2      415.42      421.99      6.89 o
  -6   6   2       48.72       51.41      2.05 o
  -5   6   2       74.82       87.82      3.29 o
  -4   6   2      323.90      311.69      5.47 o
  -3   6   2      566.81      537.98      6.79 o
  -2   6   2      423.38      389.06      4.98 o
  -1   6   2      368.24      373.52      4.85 o
   0   6   2      135.90      143.85      2.98 o
   1   6   2      556.79      574.75      6.50 o
   2   6   2        9.43        7.85      1.21 o
   3   6   2        7.80        5.68      1.26 o
   4   6   2       21.47       21.53      2.16 o
   5   6   2       92.00      107.46      3.30 o
   6   6   2       26.06       23.01      2.04 o
   7   6   2        3.51        6.61      1.93 o
   8   6   2        0.83       -0.04      1.75 o
   9   6   2       43.84       43.90      3.71 o
  10   6   2        0.00        2.69      2.19 o
  11   6   2       37.77       44.35      3.39 o
  12   6   2        0.22        1.31      2.47 o
  13   6   2        0.09        0.47      3.50 o
 -12   7   2        8.79       16.77      4.92 o
 -11   7   2       21.26       25.65      7.16 o
 -10   7   2       14.21        8.17      3.99 o
  -9   7   2       35.61       37.90      5.00 o
  -8   7   2       13.51       17.06      3.95 o
  -7   7   2        0.17       -1.34      1.34 o
  -6   7   2      174.62      154.12      3.92 o
  -5   7   2       86.32       92.74      3.72 o
  -4   7   2      300.14      287.58      6.50 o
  -3   7   2      742.34      759.16     11.16 o
  -2   7   2       25.58       29.39      3.12 o
  -1   7   2        4.58        4.74      1.54 o
   0   7   2       20.71       19.39      1.85 o
   1   7   2        2.87        2.20      1.48 o
   2   7   2       20.28       20.00      1.97 o
   3   7   2        3.84        1.60      1.80 o
   4   7   2       61.86       64.34      2.93 o
   5   7   2       60.48       74.44      3.47 o
   6   7   2       38.69       37.70      3.22 o
   7   7   2       26.80       34.21      3.23 o
   8   7   2        6.03        5.06      2.37 o
   9   7   2        3.06        2.41      2.63 o
  10   7   2       19.09       19.05      4.78 o
  11   7   2       26.94       26.94      4.46 o
 -10   8   2        1.91       -3.91      5.78 o
  -9   8   2        1.91       -1.10      3.19 o
  -8   8   2        2.24        4.51      3.61 o
  -7   8   2       64.74       64.27      5.94 o
  -6   8   2        0.45        1.30      4.10 o
  -5   8   2       62.04       63.86      4.85 o
  -4   8   2       20.10       19.48      3.60 o
  -3   8   2      107.32      106.11      5.42 o
  -2   8   2       41.91       45.19      2.80 o
  -1   8   2        1.42        1.25      1.64 o
   0   8   2        4.74        7.44      1.95 o
   1   8   2       14.90       17.00      2.34 o
   2   8   2       14.69       15.61      2.68 o
   3   8   2        1.80       -0.96      1.95 o
   4   8   2        5.27        5.02      2.12 o
   5   8   2       19.26       19.62      2.76 o
   6   8   2       24.77       37.85      3.36 o
   7   8   2       39.18       56.07      7.67 o
   8   8   2        3.22       -1.89      3.23 o
   9   8   2        5.00       -0.48      3.68 o
  10   8   2        3.06        7.79      4.37 o
  -7   9   2        0.94        4.43      3.54 o
  -6   9   2        1.31        3.77      3.32 o
  -5   9   2        0.23       -0.01      2.91 o
  -4   9   2        0.77        3.69      2.72 o
  -3   9   2        2.08       -0.30      2.38 o
  -2   9   2       16.62       17.38      3.19 o
  -1   9   2       13.78       20.04      3.75 o
   0   9   2        2.87        1.44      2.41 o
   1   9   2       14.63       15.59      3.03 o
   2   9   2        3.86        3.63      3.28 o
   3   9   2       16.03       16.59      4.29 o
   4   9   2       38.39       27.05      4.75 o
   5   9   2        6.53        3.36      5.47 o
   6   9   2       29.79       28.45      5.48 o
   7   9   2        1.55        2.33      3.60 o
  -1  10   2        0.12       -0.88      3.21 o
   0  10   2        0.16       -0.07      3.11 o
   1  10   2        4.13       11.68      3.96 o
 -17   0   3      178.87      144.47     16.89 o
 -15   0   3       17.02       17.06      7.14 o
 -13   0   3      290.34      286.59      8.28 o
 -11   0   3        8.92        4.00      2.24 o
  -9   0   3       82.73       78.42      3.17 o
  -7   0   3     5115.31     5231.61     51.27 o
  -5   0   3     1554.12     1533.04     16.11 o
  -3   0   3    10276.33    10489.35     99.61 o
  -1   0   3     8767.62     8520.01     82.80 o
   1   0   3      124.57      133.29      2.02 o
   3   0   3     2557.73     2522.87     25.27 o
   5   0   3       92.94       86.40      3.63 o
   7   0   3     1792.32     1694.09     23.16 o
   9   0   3      171.16      150.67      5.75 o
  11   0   3      737.10      708.91     13.63 o
  13   0   3        0.16        1.68      3.21 o
  15   0   3       60.47       90.66     15.03 o
 -16   1   3        5.36        4.98      5.05 o
 -15   1   3        1.45       -0.77      4.19 o
 -14   1   3       45.65       51.63      6.25 o
 -13   1   3       81.64       87.65      4.51 o
 -12   1   3        0.97        0.68      1.52 o
 -11   1   3      406.06      392.24      7.24 o
 -10   1   3       14.82       14.27      1.49 o
  -9   1   3      902.68      976.78      9.65 o
  -8   1   3      356.18      354.96      4.43 o
  -7   1   3     1911.66     1978.32     15.56 o
  -6   1   3     2209.46     2352.28     17.08 o
  -5   1   3      175.77      207.62      3.23 o
  -4   1   3     1086.02     1169.11      9.12 o
  -3   1   3     1182.96     1228.52      8.33 o
  -2   1   3     2959.92     3114.30     19.45 o
  -1   1   3     5547.04     5399.41     52.27 o
   0   1   3       41.21       38.68      1.03 o
   1   1   3      142.40      163.29      2.04 o
   2   1   3        9.71       11.76      0.65 o
   3   1   3      269.76      225.86      2.65 o
   4   1   3      613.57      562.83      5.57 o
   5   1   3       10.42        9.72      0.92 o
   6   1   3        4.52        5.57      0.97 o
   7   1   3      513.41      554.14      7.53 o
   8   1   3      150.81      154.99      3.48 o
   9   1   3        6.44        9.16      1.47 o
  10   1   3       12.27       10.63      1.65 o
  11   1   3      234.59      216.41      7.40 o
  12   1   3       18.19       23.12      2.65 o
  13   1   3       38.58       40.84      6.10 o
  14   1   3       12.97       10.40      3.02 o
  15   1   3       24.58       27.62      5.14 o
  16   1   3        2.70        4.72      4.21 o
 -16   2   3       13.73       18.09      6.06 o
 -15   2   3        0.01       -0.84      2.76 o
 -14   2   3       62.70       62.47      4.20 o
 -13   2   3      158.04      146.02      5.44 o
 -12   2   3       18.77       11.81      2.14 o
 -11   2   3       72.22       65.93      2.53 o
 -10   2   3       27.26       30.16      1.72 o
  -9   2   3      167.40      162.06      3.42 o
  -8   2   3      605.80      629.24      6.53 o
  -7   2   3      104.28       87.31      2.46 o
  -6   2   3      608.04      534.41      5.57 o
  -5   2   3       11.53        6.87      0.76 o
  -4   2   3     2301.24     2370.68     18.44 o
  -3   2   3      804.08      789.61      6.22 o
  -2   2   3     1751.45     1798.24     13.68 o
  -1   2   3     5779.09     5778.80     41.66 o
   0   2   3      174.38      152.92      1.90 o
   1   2   3       64.14       61.54      1.24 o
   2   2   3     2497.83     2526.81     20.67 o
   3   2   3     1169.48     1258.83     10.62 o
   4   2   3      367.54      367.90      5.47 o
   5   2   3      106.87      122.10      2.37 o
   6   2   3      202.77      259.61      3.98 o
   7   2   3        5.37        7.38      1.78 o
   8   2   3       73.33       88.07      2.79 o
   9   2   3        0.58       -0.88      1.08 o
  10   2   3       25.92       19.80      1.73 o
  11   2   3      297.64      302.29     11.56 o
  12   2   3       34.46       34.41      3.01 o
  13   2   3      108.56      118.35      7.63 o
  14   2   3       68.11       66.66      7.45 o
  15   2   3       81.20       95.31      7.72 o
  16   2   3       25.50       25.14      5.37 o
 -16   3   3        9.67        9.25      4.41 o
 -15   3   3        0.70        0.06      2.28 o
 -14   3   3      122.96      135.36      5.20 o
 -13   3   3       22.75       28.16      3.60 o
 -12   3   3       42.40       42.71      3.01 o
 -11   3   3      119.79      117.91      3.61 o
 -10   3   3       80.73       82.23      2.48 o
  -9   3   3        0.54       -0.38      0.89 o
  -8   3   3      110.06      105.58      2.47 o
  -7   3   3        5.67        7.06      0.87 o
  -6   3   3       85.39       97.15      2.27 o
  -5   3   3       52.64       48.57      1.29 o
  -4   3   3      194.08      187.52      2.25 o
  -3   3   3       85.86       98.18      1.46 o
  -2   3   3     1583.57     1645.79     13.39 o
  -1   3   3     1020.07     1045.36      8.79 o
   0   3   3       63.97       72.76      1.80 o
   1   3   3       36.19       42.72      1.23 o
   2   3   3       63.46       64.78      1.44 o
   3   3   3     1140.02     1230.63     10.62 o
   4   3   3     3148.58     3170.83     23.79 o
   5   3   3       47.52       45.58      1.66 o
   6   3   3       26.54       30.62      1.69 o
   7   3   3      125.86      158.09      3.16 o
   8   3   3     1634.99     1588.85     15.37 o
   9   3   3       73.03       65.47      2.57 o
  10   3   3       57.21       48.79      2.37 o
  11   3   3       64.20       59.40      3.19 o
  12   3   3       10.27        9.75      2.27 o
  13   3   3        3.72        3.66      2.76 o
  14   3   3       18.22       11.09      3.48 o
  15   3   3       24.94       21.47      4.32 o
 -15   4   3        0.00       -1.85      3.80 o
 -14   4   3       66.41       71.01      5.34 o
 -13   4   3        1.16        2.93      2.19 o
 -12   4   3       79.68       81.07      3.81 o
 -11   4   3        7.09        9.26      1.94 o
 -10   4   3       63.12       67.10      2.95 o
  -9   4   3       88.87       81.18      3.06 o
  -8   4   3        5.50        5.86      1.08 o
  -7   4   3      222.54      223.21      3.21 o
  -6   4   3       20.13       34.79      1.31 o
  -5   4   3       12.06        9.32      0.99 o
  -4   4   3     1315.72     1454.30     11.66 o
  -3   4   3       33.77       26.66      1.11 o
  -2   4   3     1076.56     1164.03      9.63 o
  -1   4   3      233.26      243.35      3.08 o
   0   4   3      408.71      404.20      4.40 o
   1   4   3      133.23      124.50      2.24 o
   2   4   3     1192.19     1102.31      9.81 o
   3   4   3      659.04      747.33      6.98 o
   4   4   3       83.89       67.89      1.95 o
   5   4   3      231.02      240.83      3.57 o
   6   4   3       10.10       10.55      1.25 o
   7   4   3       28.44       31.13      1.84 o
   8   4   3        0.65        0.20      1.24 o
   9   4   3        4.78        6.79      1.51 o
  10   4   3       65.83       59.33      3.14 o
  11   4   3       65.50       72.58      3.85 o
  12   4   3        2.16        4.66      2.22 o
  13   4   3       12.37       13.39      3.50 o
  14   4   3       13.23       15.77      3.87 o
  15   4   3        0.48       -3.16      3.65 o
 -14   5   3       21.62       20.48      4.22 o
 -13   5   3        6.23       12.10      3.56 o
 -12   5   3        5.26        2.59      2.05 o
 -11   5   3        4.73        5.20      1.81 o
 -10   5   3        2.67        5.41      1.70 o
  -9   5   3       56.44       54.22      2.57 o
  -8   5   3      387.27      397.49      5.13 o
  -7   5   3      185.05      173.12      3.26 o
  -6   5   3     1372.78     1344.28     11.93 o
  -5   5   3      201.39      185.67      2.87 o
  -4   5   3       63.29       77.55      2.01 o
  -3   5   3      490.70      497.15      5.63 o
  -2   5   3        5.54        2.59      0.82 o
  -1   5   3       20.16       27.64      1.27 o
   0   5   3       98.08      113.49      2.32 o
   1   5   3       16.54       17.82      1.20 o
   2   5   3       63.08       75.74      2.61 o
   3   5   3      525.39      524.14      5.97 o
   4   5   3       17.39       14.25      1.24 o
   5   5   3        3.17        3.25      1.03 o
   6   5   3       34.87       29.24      1.81 o
   7   5   3        1.23        2.21      1.43 o
   8   5   3      135.56      124.67      3.65 o
   9   5   3      116.05      122.64      4.94 o
  10   5   3       83.88       77.20      4.30 o
  11   5   3        5.98        5.05      2.33 o
  12   5   3       48.06       37.79      3.65 o
  13   5   3       13.16       11.73      3.83 o
  14   5   3       41.87       55.47      8.56 o
 -13   6   3        2.03       -0.01      4.12 o
 -12   6   3       42.54       43.74      4.17 o
 -11   6   3        0.16       -1.03      2.53 o
 -10   6   3        3.86        2.61      1.70 o
  -9   6   3       16.23       16.98      1.96 o
  -8   6   3      120.47      124.87      3.62 o
  -7   6   3      170.95      162.33      3.64 o
  -6   6   3      321.21      305.70      4.56 o
  -5   6   3      461.48      420.00      6.40 o
  -4   6   3      629.38      621.12      7.41 o
  -3   6   3       29.05       24.46      1.48 o
  -2   6   3      275.77      272.08      4.33 o
  -1   6   3        2.10        4.80      1.08 o
   0   6   3      139.13      137.46      2.82 o
   1   6   3        1.24        1.26      0.99 o
   2   6   3       49.59       43.84      1.77 o
   3   6   3       11.59       11.90      1.41 o
   4   6   3        8.87        8.35      1.38 o
   5   6   3      123.44      121.05      3.30 o
   6   6   3       35.34       42.95      2.64 o
   7   6   3       49.64       46.47      3.17 o
   8   6   3       25.64       25.85      3.11 o
   9   6   3       79.95       84.10      4.73 o
  10   6   3       81.46       82.88      4.96 o
  11   6   3       49.11       47.97      4.20 o
  12   6   3        1.86        0.22      2.59 o
  13   6   3       17.60       17.87      5.54 o
 -12   7   3        0.19        0.08      3.74 o
 -11   7   3        2.59        3.68      3.67 o
 -10   7   3       24.69       32.26      5.14 o
  -9   7   3       21.87       19.76      4.32 o
  -8   7   3       10.49        7.41      3.39 o
  -7   7   3        3.67        2.08      3.01 o
  -6   7   3       82.04       78.48      4.77 o
  -5   7   3       20.55       24.09      3.63 o
  -4   7   3       65.65       68.97      5.01 o
  -3   7   3       91.48      101.01      3.73 o
  -2   7   3      254.04      248.68      5.07 o
  -1   7   3       88.86       83.63      2.96 o
   0   7   3       80.97       88.59      3.78 o
   1   7   3        1.86       -0.80      1.30 o
   2   7   3        0.92       -0.25      1.33 o
   3   7   3        6.15        7.27      1.68 o
   4   7   3       64.23       69.07      3.02 o
   5   7   3       47.94       55.62      3.56 o
   6   7   3        8.22        6.36      2.69 o
   7   7   3        1.97        3.00      2.53 o
   8   7   3       32.07       29.78      3.93 o
   9   7   3        6.20        9.28      3.19 o
  10   7   3        0.23        1.69      2.78 o
  11   7   3        0.19        3.98      3.33 o
 -10   8   3        8.02       11.45      4.16 o
  -9   8   3       44.82       42.94      5.53 o
  -8   8   3       37.17       32.96      6.26 o
  -7   8   3       39.83       37.54      4.86 o
  -6   8   3        5.42        4.10      3.09 o
  -5   8   3       22.19       15.50      4.07 o
  -4   8   3        3.43        2.68      2.85 o
  -3   8   3       92.26       81.19      6.45 o
  -2   8   3       30.95       31.46      3.64 o
  -1   8   3        3.80        3.50      1.93 o
   0   8   3       15.93       16.53      2.09 o
   1   8   3        1.98        2.89      1.86 o
   2   8   3        2.48        5.88      1.94 o
   3   8   3        0.15        1.69      1.91 o
   4   8   3        2.32        2.64      2.05 o
   5   8   3       16.17       12.32      3.25 o
   6   8   3      105.48      123.19      6.20 o
   7   8   3        0.08        2.23      2.77 o
   8   8   3       81.73       98.74     16.69 o
   9   8   3        5.07        1.76      3.58 o
  -7   9   3        3.02        3.26      3.31 o
  -6   9   3       60.94       70.45      5.79 o
  -5   9   3        3.52       10.56      3.47 o
  -4   9   3        1.78       -0.24      2.93 o
  -3   9   3       22.06       39.91      3.98 o
  -2   9   3        8.08        9.53      2.92 o
  -1   9   3       34.50       44.10      4.60 o
   0   9   3        9.44       13.20      3.02 o
   1   9   3        2.42       -1.86      2.25 o
   2   9   3        0.75       -0.91      5.57 o
   3   9   3       30.98       32.53      6.08 o
   4   9   3        6.31        5.20      3.65 o
   5   9   3       11.66        2.95      3.75 o
   6   9   3       13.46       16.95      4.88 o
   7   9   3        0.04       -1.14      3.59 o
   0  10   3        8.82        9.45      4.08 o
 -16   0   4       49.92       47.00     11.24 o
 -14   0   4        8.91        3.88      5.64 o
 -12   0   4      268.22      249.52      7.38 o
 -10   0   4      199.64      195.45      5.12 o
  -8   0   4      893.32      946.47     11.72 o
  -6   0   4     1848.80     2018.36     21.05 o
  -4   0   4     8630.60     8696.79     82.30 o
  -2   0   4      756.74      739.31      8.59 o
   0   0   4    13148.50    12981.94    136.91 o
   2   0   4      202.68      195.98      3.20 o
   4   0   4     9022.09     9179.62     97.01 o
   6   0   4     1716.27     1661.11     22.48 o
   8   0   4      211.27      222.36      5.96 o
  10   0   4      422.22      392.75      9.11 o
  12   0   4      119.54       96.73     13.58 o
  14   0   4       11.62       22.69      9.37 o
  16   0   4        0.15        1.41      7.10 o
 -16   1   4        1.93        0.67      5.47 o
 -15   1   4        1.69        0.20      6.11 o
 -14   1   4       28.24       28.53      4.31 o
 -13   1   4        1.57       -0.57      1.99 o
 -12   1   4       29.81       26.69      2.30 o
 -11   1   4       15.87       15.24      1.78 o
 -10   1   4      107.16       85.46      2.80 o
  -9   1   4        5.84        5.50      1.14 o
  -8   1   4      198.01      187.83      3.04 o
  -7   1   4     2185.41     2279.18     16.80 o
  -6   1   4     6448.94     6598.76     46.82 o
  -5   1   4     1126.30     1238.29      9.84 o
  -4   1   4      216.28      211.45      2.22 o
  -3   1   4     1051.10      995.10      7.12 o
  -2   1   4      293.39      277.05      2.31 o
  -1   1   4     7159.54     7020.32     56.28 o
   0   1   4     4417.05     4394.75     31.63 o
   1   1   4       27.13       27.37      1.04 o
   2   1   4      257.82      253.19      3.05 o
   3   1   4       97.06      100.45      1.93 o
   4   1   4     1155.08     1175.66     12.24 o
   5   1   4      549.23      490.49      8.79 o
   6   1   4     1710.62     2010.95     18.76 o
   7   1   4       32.98       25.42      1.66 o
   8   1   4       29.59       33.41      1.89 o
   9   1   4      136.42      129.87      3.50 o
  10   1   4     1501.63     1529.40     15.36 o
  11   1   4       30.63       25.18      2.12 o
  12   1   4        2.01        1.81      2.22 o
  13   1   4        2.02        1.41      2.45 o
  14   1   4       24.88       25.55      4.60 o
  15   1   4        0.49       -3.24      3.24 o
  16   1   4        9.37        9.20      4.66 o
 -16   2   4        6.48        9.05      4.98 o
 -15   2   4       23.96       16.45      2.94 o
 -14   2   4       14.55       15.09      3.04 o
 -13   2   4       22.01       23.93      2.78 o
 -12   2   4      386.98      356.01      6.85 o
 -11   2   4       46.13       42.89      2.09 o
 -10   2   4      166.10      155.84      3.08 o
  -9   2   4        0.00        3.12      1.02 o
  -8   2   4        5.35        5.70      1.05 o
  -7   2   4      722.34      777.93      7.64 o
  -6   2   4     1057.58     1134.67      9.50 o
  -5   2   4      440.01      501.44      4.76 o
  -4   2   4     1687.45     1721.81     12.15 o
  -3   2   4       54.84       63.24      1.29 o
  -2   2   4      509.55      494.75      5.07 o
  -1   2   4        0.54        1.91      0.70 o
   0   2   4     1213.99     1232.58     11.77 o
   1   2   4     5916.96     5678.71     42.51 o
   2   2   4        1.16        1.47      0.47 o
   3   2   4      760.85      769.62      7.09 o
   4   2   4       88.50       92.69      1.99 o
   5   2   4       36.46       38.50      1.56 o
   6   2   4       46.57       42.05      1.81 o
   7   2   4      136.15      129.14      3.25 o
   8   2   4      128.72      131.11      3.35 o
   9   2   4       13.62       13.30      1.64 o
  10   2   4        0.00       -1.28      1.28 o
  11   2   4      152.36      151.48      5.26 o
  12   2   4       10.44        8.65      2.60 o
  13   2   4        9.01        3.14      2.69 o
  14   2   4        3.03       -1.66      3.26 o
  15   2   4        1.22        2.71      3.95 o
  16   2   4        0.00       -1.91      3.84 o
 -16   3   4        0.56        0.77      4.59 o
 -15   3   4        1.22       -0.11      2.22 o
 -14   3   4        2.72        2.63      2.20 o
 -13   3   4        2.08       -0.40      1.93 o
 -12   3   4        5.78        6.96      2.05 o
 -11   3   4      424.67      392.65      7.34 o
 -10   3   4       42.60       42.82      2.13 o
  -9   3   4       84.54       83.29      2.27 o
  -8   3   4       20.33       23.92      1.43 o
  -7   3   4      254.13      230.36      3.23 o
  -6   3   4       35.18       30.37      1.24 o
  -5   3   4      288.14      300.32      3.32 o
  -4   3   4       20.15       11.64      0.93 o
  -3   3   4     1421.41     1512.23     13.13 o
  -2   3   4      427.32      432.50      4.35 o
  -1   3   4    11626.44    12366.71     96.35 o
   0   3   4     1791.11     1809.78     15.29 o
   1   3   4        0.91        1.45      0.63 o
   2   3   4        9.40        9.33      0.84 o
   3   3   4     1725.13     1837.08     16.96 o
   4   3   4       22.72       29.72      1.34 o
   5   3   4        2.04        2.13      0.90 o
   6   3   4      282.17      281.18      4.14 o
   7   3   4       46.24       46.28      1.98 o
   8   3   4       58.79       58.58      2.35 o
   9   3   4        7.69        7.59      1.46 o
  10   3   4      111.03      114.51      3.67 o
  11   3   4        0.73        0.51      1.65 o
  12   3   4        4.81        3.80      2.15 o
  13   3   4       26.20       21.67      3.73 o
  14   3   4        0.05        0.94      2.91 o
  15   3   4        5.41       -0.26      3.38 o
 -15   4   4       10.91       11.21      4.39 o
 -14   4   4       17.70       15.92      3.84 o
 -13   4   4        5.55        5.81      2.32 o
 -12   4   4       47.43       62.38      3.40 o
 -11   4   4       61.99       64.61      2.98 o
 -10   4   4       58.51       56.22      2.64 o
  -9   4   4       15.44       14.45      1.69 o
  -8   4   4        8.46        7.19      0.94 o
  -7   4   4       80.33       84.76      1.93 o
  -6   4   4      474.94      492.85      5.66 o
  -5   4   4       58.48       80.74      2.11 o
  -4   4   4       96.67       94.06      2.18 o
  -3   4   4      122.09      145.42      2.53 o
  -2   4   4        7.02        5.36      0.83 o
  -1   4   4      251.21      250.85      3.42 o
   0   4   4     1150.04     1228.05     11.22 o
   1   4   4      467.96      417.32      4.97 o
   2   4   4      203.68      226.66      4.24 o
   3   4   4       84.18      105.17      2.33 o
   4   4   4      426.38      488.97      6.02 o
   5   4   4        9.77        5.40      1.13 o
   6   4   4      130.51      131.97      2.95 o
   7   4   4       19.41       12.60      1.70 o
   8   4   4        4.72        3.13      1.38 o
   9   4   4        9.19       11.29      1.76 o
  10   4   4       33.01       40.20      3.07 o
  11   4   4       38.14       42.27      3.27 o
  12   4   4       71.38       76.81      7.18 o
  13   4   4        1.14       -1.80      2.87 o
  14   4   4       23.92       15.97      5.25 o
  15   4   4        0.00        1.42      3.76 o
 -14   5   4       37.49       37.28      4.72 o
 -13   5   4       47.73       52.32      4.47 o
 -12   5   4        4.21        6.25      1.94 o
 -11   5   4       45.39       51.01      2.73 o
 -10   5   4      166.78      168.17      5.94 o
  -9   5   4      130.39      131.75      3.51 o
  -8   5   4       18.08       20.16      1.51 o
  -7   5   4       37.24       24.50      1.32 o
  -6   5   4       40.12       42.79      2.29 o
  -5   5   4       87.34       79.08      2.37 o
  -4   5   4      168.70      175.42      3.59 o
  -3   5   4      232.63      225.74      3.68 o
  -2   5   4      131.99      135.76      2.81 o
  -1   5   4     1374.08     1425.61     14.50 o
   0   5   4        8.69        5.72      0.92 o
   1   5   4       16.51       17.56      1.12 o
   2   5   4       21.80       25.64      1.50 o
   3   5   4       25.50       29.55      1.42 o
   4   5   4        3.57        8.02      1.26 o
   5   5   4       84.19       76.42      2.36 o
   6   5   4        0.11        1.61      1.26 o
   7   5   4       19.91       21.30      2.04 o
   8   5   4       66.69       64.25      2.85 o
   9   5   4        0.12        2.89      1.98 o
  10   5   4        8.15        8.22      2.65 o
  11   5   4        0.48        2.05      2.26 o
  12   5   4        0.32        0.01      3.06 o
  13   5   4       15.16       21.82      5.51 o
  14   5   4        9.66       11.92      5.11 o
 -13   6   4        1.08        5.26      3.23 o
 -12   6   4        1.12        3.57      2.57 o
 -11   6   4       21.13       24.17      7.57 o
 -10   6   4       53.49       56.21      4.93 o
  -9   6   4        1.82        1.16      2.51 o
  -8   6   4        2.65        1.14      2.54 o
  -7   6   4       13.37       19.19      3.15 o
  -6   6   4      258.00      255.89      5.53 o
  -5   6   4        6.55        6.31      1.78 o
  -4   6   4       66.12       62.06      2.76 o
  -3   6   4        4.74        3.65      1.40 o
  -2   6   4       11.04       12.58      1.50 o
  -1   6   4      152.76      171.34      3.71 o
   0   6   4      183.03      180.54      3.11 o
   1   6   4       13.68       17.44      1.33 o
   2   6   4        0.31       -0.32      0.95 o
   3   6   4        1.78        1.88      1.13 o
   4   6   4      133.47      137.96      4.25 o
   5   6   4        2.31        3.17      1.62 o
   6   6   4      258.95      264.99      7.97 o
   7   6   4       36.56       44.60      3.56 o
   8   6   4       11.31       12.17      2.54 o
   9   6   4        4.93        2.71      2.35 o
  10   6   4        1.32        4.01      3.04 o
  11   6   4        2.23        3.69      2.74 o
  12   6   4        2.35       -2.17      3.63 o
  13   6   4        2.59        6.77      4.53 o
 -12   7   4       11.80       14.09      4.39 o
 -11   7   4        3.12        4.48      3.68 o
 -10   7   4        0.96       -1.20      3.37 o
  -9   7   4       49.23       47.26      5.15 o
  -8   7   4        4.91        3.60      3.10 o
  -7   7   4      190.33      188.00      7.41 o
  -6   7   4        5.31        8.31      2.71 o
  -5   7   4       47.02       48.84      3.00 o
  -4   7   4        1.09       -0.72      2.26 o
  -3   7   4        0.47        0.18      1.65 o
  -2   7   4       18.85       21.86      2.54 o
  -1   7   4       83.24       76.26      3.15 o
   0   7   4       30.07       34.81      2.49 o
   1   7   4       10.14        4.80      2.06 o
   2   7   4        7.09        4.83      2.96 o
   3   7   4        3.19        7.39      1.95 o
   4   7   4        5.13        7.99      2.26 o
   5   7   4       30.47       28.36      3.59 o
   6   7   4        4.13        8.27      2.86 o
   7   7   4      173.26      166.00      7.45 o
   8   7   4       16.54       17.47      6.31 o
   9   7   4       20.65       15.31      6.75 o
  10   7   4       40.86       45.47      4.36 o
  11   7   4        0.14       -1.68      3.42 o
 -10   8   4        0.15       -0.56      3.43 o
  -9   8   4       30.59       30.28      4.56 o
  -8   8   4       22.17       23.40      5.51 o
  -7   8   4        9.75        7.34      3.22 o
  -6   8   4       66.57       67.45      5.34 o
  -5   8   4        1.94        2.27      2.75 o
  -4   8   4       23.24       20.67      3.00 o
  -3   8   4       80.41       81.28      4.71 o
  -2   8   4        0.06        1.19      2.21 o
  -1   8   4        5.53        4.86      2.44 o
   0   8   4       17.74       18.16      3.28 o
   1   8   4       20.46       19.37      3.03 o
   2   8   4       25.48       27.79      3.39 o
   3   8   4        8.96        9.25      3.34 o
   4   8   4        8.96        9.84      3.04 o
   5   8   4        9.38        7.78      2.84 o
   6   8   4       19.12       16.15      3.51 o
   7   8   4       30.71       29.01      4.22 o
   8   8   4        7.94        6.90      4.30 o
   9   8   4       21.22       19.36      6.59 o
  -7   9   4        4.54        1.51      3.57 o
  -6   9   4       20.51       21.23      3.67 o
  -5   9   4        0.23        2.10      2.69 o
  -4   9   4        0.08       -0.32      2.84 o
  -3   9   4        0.16        5.16      2.92 o
  -2   9   4        0.80        1.49      2.51 o
  -1   9   4        4.48        1.39      2.52 o
   0   9   4       37.65       36.81      3.74 o
   1   9   4       14.24       16.49      3.11 o
   2   9   4       10.68       16.33      8.50 o
   3   9   4       84.74      106.92      7.56 o
   4   9   4       10.37       16.41      4.98 o
   5   9   4        0.88       -0.13      3.34 o
   6   9   4        5.16       11.28      7.12 o
 -17   0   5       40.61       32.54     10.10 o
 -15   0   5       14.45       20.50      8.02 o
 -13   0   5        6.46        6.14      3.04 o
 -11   0   5        6.88        5.23      1.86 o
  -9   0   5      191.88      184.08      4.26 o
  -7   0   5     1236.65     1206.44     16.49 o
  -5   0   5     1232.10     1260.41     13.55 o
  -3   0   5     2773.44     2731.87     32.66 o
  -1   0   5    11772.67    11348.26    100.99 o
   1   0   5      492.30      448.38      5.38 o
   3   0   5      595.84      683.04      8.99 o
   5   0   5      509.89      502.31      8.68 o
   7   0   5        0.24        0.30      1.34 o
   9   0   5      895.51      918.00     13.73 o
  11   0   5      299.28      291.98      8.16 o
  13   0   5        5.56        0.25      3.28 o
  15   0   5       59.46       74.66     13.67 o
 -16   1   5        0.41       -4.28      4.28 o
 -15   1   5        1.63        0.21      5.38 o
 -14   1   5       29.40       27.57      3.64 o
 -13   1   5        0.09       -0.67      1.71 o
 -12   1   5       20.77       22.85      2.37 o
 -11   1   5      223.60      239.74      4.51 o
 -10   1   5      660.92      690.07      7.74 o
  -9   1   5      138.48      139.37      2.78 o
  -8   1   5        0.59        1.27      0.84 o
  -7   1   5     3304.17     3519.88     27.39 o
  -6   1   5       69.65       72.46      1.77 o
  -5   1   5       29.37       28.75      0.97 o
  -4   1   5       10.14       14.59      0.88 o
  -3   1   5     3949.74     3945.71     26.21 o
  -2   1   5     1643.24     1659.55     11.57 o
  -1   1   5     3181.97     3016.45     22.25 o
   0   1   5       53.43       57.98      1.06 o
   1   1   5      278.87      274.46      5.18 o
   2   1   5      767.54      710.30      9.08 o
   3   1   5      169.98      176.45      3.25 o
   4   1   5      410.76      384.74      5.29 o
   5   1   5     3603.51     3966.94     37.05 o
   6   1   5       38.79       42.42      1.93 o
   7   1   5        3.35        8.27      1.18 o
   8   1   5       14.60       12.30      1.47 o
   9   1   5      164.68      145.96      5.24 o
  10   1   5      387.17      353.60      6.25 o
  11   1   5        2.28       -0.68      1.53 o
  12   1   5        2.27        1.13      2.36 o
  13   1   5       13.87       14.28      3.25 o
  14   1   5        4.65        5.41      3.04 o
  15   1   5       54.39       59.52      5.60 o
  16   1   5        6.77        9.75      4.64 o
 -16   2   5        1.13        2.20      4.56 o
 -15   2   5        2.31        1.05      2.64 o
 -14   2   5       28.15       26.24      3.05 o
 -13   2   5        4.62        4.94      2.02 o
 -12   2   5        3.37        6.62      1.83 o
 -11   2   5      437.75      431.44      6.84 o
 -10   2   5      644.24      633.83      6.74 o
  -9   2   5      694.60      716.97      7.73 o
  -8   2   5       34.37       26.71      1.37 o
  -7   2   5       71.23       70.03      2.08 o
  -6   2   5        2.20        6.41      0.89 o
  -5   2   5      383.97      412.64      3.85 o
  -4   2   5     1377.39     1328.81     10.13 o
  -3   2   5      802.28      842.92      7.41 o
  -2   2   5      642.64      643.90      7.43 o
  -1   2   5     6431.18     6259.16    127.17 o
   0   2   5        1.92        0.21      0.39 o
   1   2   5       30.17       49.92      2.03 o
   2   2   5     1938.05     1922.30     23.94 o
   3   2   5     1057.57     1092.87      9.47 o
   4   2   5      198.35      160.83      2.76 o
   5   2   5      477.77      493.86      5.87 o
   6   2   5        6.62        9.99      1.19 o
   7   2   5       46.52       53.43      2.19 o
   8   2   5        0.06        0.65      1.07 o
   9   2   5       13.72       14.10      1.71 o
  10   2   5      276.76      283.98      5.22 o
  11   2   5        0.38       -1.70      1.70 o
  12   2   5       65.06       63.96      4.79 o
  13   2   5        2.13        2.52      2.66 o
  14   2   5        1.80       -0.35      4.83 o
  15   2   5       18.42       20.58      4.83 o
 -16   3   5       26.27       34.36      6.97 o
 -15   3   5        0.01        1.08      2.50 o
 -14   3   5       18.43       11.33      2.51 o
 -13   3   5        1.76        2.51      2.06 o
 -12   3   5       18.53       16.06      2.30 o
 -11   3   5      168.64      177.19      4.22 o
 -10   3   5        1.97        4.72      1.32 o
  -9   3   5      353.01      349.07      4.59 o
  -8   3   5        3.33        3.05      0.92 o
  -7   3   5       91.11      108.53      2.13 o
  -6   3   5       11.24        9.28      0.79 o
  -5   3   5       57.06       50.92      1.95 o
  -4   3   5        7.52        2.55      0.53 o
  -3   3   5      196.26      169.33      3.09 o
  -2   3   5     1910.59     1914.84     18.49 o
  -1   3   5      467.06      451.08      5.83 o
   0   3   5     4598.33     4976.15     39.64 o
   1   3   5       71.75       79.69      1.55 o
   2   3   5       51.92       36.84      1.25 o
   3   3   5      199.15      193.41      3.54 o
   4   3   5        0.05        1.39      0.79 o
   5   3   5       29.38       34.31      1.63 o
   6   3   5      103.01      113.41      2.95 o
   7   3   5        1.24        0.84      0.95 o
   8   3   5      104.11      107.37      3.00 o
   9   3   5       78.77       78.32      2.81 o
  10   3   5      124.35       99.25      4.07 o
  11   3   5       14.15       10.55      2.07 o
  12   3   5        4.68        2.84      2.29 o
  13   3   5        3.68        0.54      3.53 o
  14   3   5       41.34       53.58      5.40 o
  15   3   5        0.03        2.46      3.49 o
 -15   4   5       79.31       74.65      6.88 o
 -14   4   5       35.09       43.45      4.92 o
 -13   4   5       48.05       53.01      3.32 o
 -12   4   5       59.30       76.29      4.19 o
 -11   4   5       43.08       42.64      2.97 o
 -10   4   5      120.36      118.56      3.71 o
  -9   4   5      204.84      198.53      3.38 o
  -8   4   5       32.10       30.27      1.40 o
  -7   4   5      223.05      223.23      3.02 o
  -6   4   5        3.57        5.31      1.01 o
  -5   4   5        1.77       -0.43      0.85 o
  -4   4   5      380.84      385.83      4.60 o
  -3   4   5      157.08      167.87      2.56 o
  -2   4   5      426.75      416.03      4.64 o
  -1   4   5      396.26      512.09      5.70 o
   0   4   5      103.61      108.37      2.23 o
   1   4   5     2720.67     2857.77     22.66 o
   2   4   5      712.43      681.65      6.88 o
   3   4   5      286.16      308.27      4.38 o
   4   4   5        8.97       11.06      1.29 o
   5   4   5       70.53       88.42      2.78 o
   6   4   5       19.56       19.58      1.53 o
   7   4   5        1.74        1.19      1.36 o
   8   4   5        0.37        0.85      1.23 o
   9   4   5       11.67        6.80      1.69 o
  10   4   5       43.16       40.82      3.15 o
  11   4   5       20.01       23.84      3.53 o
  12   4   5        0.77        2.69      2.56 o
  13   4   5        1.40        4.04      3.22 o
  14   4   5        5.10        0.52      4.03 o
 -14   5   5        1.85        5.22      3.23 o
 -13   5   5       28.29       43.41      4.24 o
 -12   5   5        5.30        9.82      2.82 o
 -11   5   5      149.31      143.99      4.26 o
 -10   5   5      256.65      258.15      5.54 o
  -9   5   5      429.48      425.47     13.14 o
  -8   5   5      373.39      383.96      6.69 o
  -7   5   5       31.17       34.80      2.31 o
  -6   5   5      243.04      217.73      4.20 o
  -5   5   5        0.06       -0.89      0.89 o
  -4   5   5       14.70       16.09      1.23 o
  -3   5   5      244.99      254.43      4.54 o
  -2   5   5       61.34       66.53      1.92 o
  -1   5   5        6.99        6.30      1.04 o
   0   5   5       21.02       22.09      1.37 o
   1   5   5        0.13       -0.71      0.85 o
   2   5   5        6.98        7.49      1.08 o
   3   5   5      101.45       99.83      2.46 o
   4   5   5        6.34        3.12      1.03 o
   5   5   5       63.43       59.75      2.63 o
   6   5   5      190.79      188.81      4.46 o
   7   5   5        9.38       10.91      1.76 o
   8   5   5       24.78       25.65      2.53 o
   9   5   5      114.83      122.66      5.41 o
  10   5   5      325.86      329.04      9.00 o
  11   5   5        7.22        6.74      3.00 o
  12   5   5        9.32       11.71      3.52 o
  13   5   5        3.75        9.86      4.67 o
 -13   6   5       17.80       22.99      4.60 o
 -12   6   5       50.96       53.38      6.90 o
 -11   6   5       41.37       39.13      4.64 o
 -10   6   5        2.50        2.70      2.68 o
  -9   6   5        1.36       -0.55      2.48 o
  -8   6   5       15.25       14.62      2.96 o
  -7   6   5       32.03       36.95      2.70 o
  -6   6   5        0.86        2.70      1.68 o
  -5   6   5        0.95        1.32      1.37 o
  -4   6   5       88.80       83.70      2.89 o
  -3   6   5        7.39       11.48      1.59 o
  -2   6   5       13.42        8.86      1.49 o
  -1   6   5        3.36        2.53      1.17 o
   0   6   5       69.80       73.52      2.56 o
   1   6   5       60.66       61.30      3.35 o
   2   6   5        0.16        0.92      1.15 o
   3   6   5       46.65       44.77      2.48 o
   4   6   5       93.03       98.90      3.54 o
   5   6   5       21.68       22.13      2.25 o
   6   6   5       13.40       12.55      2.23 o
   7   6   5        3.70        4.42      2.10 o
   8   6   5        0.00        0.26      2.09 o
   9   6   5      117.84      117.88      6.47 o
  10   6   5       11.50        8.18      3.24 o
  11   6   5       35.47       32.34      5.93 o
  12   6   5        8.93       14.63      5.02 o
 -12   7   5        3.90       -0.10      7.98 o
 -11   7   5        5.05        8.93      3.91 o
 -10   7   5       20.82       20.91      4.17 o
  -9   7   5        6.36       -0.97      2.93 o
  -8   7   5       11.35        7.29      4.67 o
  -7   7   5      180.23      170.28      6.57 o
  -6   7   5       75.11       83.02      3.88 o
  -5   7   5      118.50      120.74      4.00 o
  -4   7   5        2.62        1.03      1.62 o
  -3   7   5        0.01        0.09      1.52 o
  -2   7   5       44.27       42.65      3.00 o
  -1   7   5       10.84        8.87      1.88 o
   0   7   5       91.09      101.19      4.48 o
   1   7   5        6.20        6.58      1.95 o
   2   7   5       31.02       36.64      3.43 o
   3   7   5        0.09       -1.58      2.03 o
   4   7   5       24.93       30.88      3.47 o
   5   7   5      122.47      116.63     11.79 o
   6   7   5      158.22      155.99      8.57 o
   7   7   5       84.81       95.40      5.78 o
   8   7   5        1.84        2.32      2.74 o
   9   7   5        6.86        4.73      3.09 o
  10   7   5        4.03        9.64      3.50 o
  11   7   5        0.47        3.10      3.29 o
 -10   8   5        8.13        6.03      6.37 o
  -9   8   5        5.08        7.17      3.19 o
  -8   8   5       27.30       25.34      3.84 o
  -7   8   5        0.05       -1.13      2.89 o
  -6   8   5      159.99      138.92      6.38 o
  -5   8   5        1.55        2.85      3.20 o
  -4   8   5       61.76       46.87      3.98 o
  -3   8   5        7.53        4.22      2.29 o
  -2   8   5        0.25        1.46      2.09 o
  -1   8   5        0.55        1.92      2.16 o
   0   8   5        3.29       -1.04      2.06 o
   1   8   5        0.00        0.37      2.05 o
   2   8   5       41.98       50.12      4.02 o
   3   8   5        0.07        0.80      2.42 o
   4   8   5       20.39       23.01      3.52 o
   5   8   5        1.51        2.40      2.75 o
   6   8   5       49.98       56.22      4.86 o
   7   8   5        0.01        0.30      2.96 o
   8   8   5       20.97       19.23      5.04 o
   9   8   5        6.91        4.83      4.56 o
  -7   9   5       18.61       11.07      6.44 o
  -6   9   5        1.39        7.23      6.04 o
  -5   9   5       40.48       50.83      9.70 o
  -4   9   5        0.00        0.46      3.00 o
  -3   9   5       63.39       77.22      5.18 o
  -2   9   5       13.48       19.43      3.44 o
  -1   9   5        8.94       10.06      3.21 o
   0   9   5        0.00       -2.16      2.16 o
   1   9   5       17.52       20.51      3.65 o
   2   9   5        0.06       -0.23      2.56 o
   3   9   5        1.88        3.56      3.92 o
   4   9   5        0.01        4.36      3.63 o
   5   9   5        0.00       -2.82      3.34 o
   6   9   5       34.08       34.29      5.65 o
 -16   0   6        0.46       -5.20      6.13 o
 -14   0   6       10.31       12.93      4.29 o
 -12   0   6       95.85       85.33      4.44 o
 -10   0   6      104.54       91.96      3.28 o
  -8   0   6      441.42      483.23      7.17 o
  -6   0   6     3036.23     3121.82     31.25 o
  -4   0   6       51.85       58.03      2.90 o
  -2   0   6       65.92       86.54      1.97 o
   0   0   6     3012.55     2973.99     31.82 o
   2   0   6       16.15        6.84      0.93 o
   4   0   6     3481.85     3782.26     41.37 o
   6   0   6     2025.46     2004.93     26.77 o
   8   0   6       17.87       21.68      2.50 o
  10   0   6        0.03       -1.69      1.69 o
  12   0   6      229.95      254.67     13.84 o
  14   0   6       11.43       10.90      4.78 o
  16   0   6       24.32       14.73      6.22 o
 -16   1   6        0.62       10.65      8.64 o
 -15   1   6        5.13        6.69      3.02 o
 -14   1   6        9.76       10.85      3.00 o
 -13   1   6        2.09        3.96      1.87 o
 -12   1   6       29.69       27.13      2.39 o
 -11   1   6       67.63       57.33      2.45 o
 -10   1   6      647.65      660.37      7.78 o
  -9   1   6      238.85      229.66      3.53 o
  -8   1   6       12.84       14.76      1.08 o
  -7   1   6      118.11      117.36      2.41 o
  -6   1   6       41.24       62.21      2.11 o
  -5   1   6       48.54       47.67      1.18 o
  -4   1   6      104.39      104.25      1.47 o
  -3   1   6       20.17       24.94      0.90 o
  -2   1   6       72.73       69.76      1.14 o
  -1   1   6      425.80      466.83      4.06 o
   0   1   6      431.13      445.80      4.38 o
   1   1   6      443.71      408.24      4.00 o
   2   1   6       63.02       74.24      1.60 o
   3   1   6       77.76       70.48      1.65 o
   4   1   6     1920.08     2006.40     17.30 o
   5   1   6      187.05      177.15      3.16 o
   6   1   6       98.41       93.67      2.75 o
   7   1   6      739.82      744.88      9.55 o
   8   1   6        1.57        1.60      1.04 o
   9   1   6       28.32       33.66      2.34 o
  10   1   6      607.15      574.14      8.96 o
  11   1   6        0.00        1.32      1.95 o
  12   1   6        0.60        2.20      2.34 o
  13   1   6        0.02       -1.25      2.39 o
  14   1   6        1.77        3.76      3.22 o
  15   1   6       15.66        9.73      5.08 o
 -16   2   6       10.47       13.41      8.35 o
 -15   2   6       31.71       25.24      3.85 o
 -14   2   6       64.11       47.77      3.50 o
 -13   2   6       63.05       56.31      3.46 o
 -12   2   6       78.91       70.08      3.06 o
 -11   2   6      336.09      341.63      6.06 o
 -10   2   6      278.83      282.50      4.51 o
  -9   2   6      734.81      751.61      7.97 o
  -8   2   6       78.95       81.70      2.06 o
  -7   2   6      458.49      459.71      4.65 o
  -6   2   6      426.58      465.95      4.42 o
  -5   2   6     1239.38     1195.23      9.30 o
  -4   2   6       17.17       24.73      0.82 o
  -3   2   6      241.81      229.71      3.85 o
  -2   2   6      540.34      546.25      7.22 o
  -1   2   6      725.04      777.99     10.20 o
   0   2   6      466.35      498.49      5.28 o
   1   2   6     2497.58     2546.77     25.76 o
   2   2   6      287.22      235.58      3.56 o
   3   2   6      105.99      114.68      2.40 o
   4   2   6      442.39      506.66      6.16 o
   5   2   6      535.42      600.87      8.64 o
   6   2   6      232.75      249.39      4.09 o
   7   2   6        5.49        5.37      1.23 o
   8   2   6       22.66       18.47      1.74 o
   9   2   6       65.51       61.67      2.71 o
  10   2   6       11.08       10.84      1.96 o
  11   2   6        7.67        7.09      2.31 o
  12   2   6       45.39       48.78      4.57 o
  13   2   6        7.39        4.65      2.99 o
  14   2   6        0.01       -2.71      2.71 o
  15   2   6        8.38        4.73      4.21 o
 -16   3   6        2.86       12.72      5.57 o
 -15   3   6      103.33       78.42      8.66 o
 -14   3   6       28.31       26.48      2.87 o
 -13   3   6      333.83      316.83      7.03 o
 -12   3   6       17.06       21.76      2.39 o
 -11   3   6       16.82       11.29      1.69 o
 -10   3   6        1.75        0.19      1.13 o
  -9   3   6       21.74       20.06      1.42 o
  -8   3   6        0.89       -0.43      0.78 o
  -7   3   6      324.86      302.19      3.71 o
  -6   3   6      107.14      121.78      2.38 o
  -5   3   6      115.04      155.04      3.13 o
  -4   3   6      679.57      706.70      8.16 o
  -3   3   6     1120.04     1281.69     15.78 o
  -2   3   6      635.68      699.69      9.53 o
  -1   3   6      428.49      472.60      6.53 o
   0   3   6      888.02      881.95      8.56 o
   1   3   6      814.23      938.92      8.16 o
   2   3   6       10.98       12.57      1.04 o
   3   3   6      197.18      160.92      3.18 o
   4   3   6      699.91      716.93      7.63 o
   5   3   6       18.83       14.58      1.19 o
   6   3   6        5.23        2.61      1.24 o
   7   3   6       26.66       26.09      1.62 o
   8   3   6       18.12       13.70      1.53 o
   9   3   6       70.12       64.52      2.67 o
  10   3   6      257.72      251.09      6.29 o
  11   3   6        3.32       -0.22      2.05 o
  12   3   6        0.28       -2.01      2.01 o
  13   3   6       10.04        9.77      3.37 o
  14   3   6        6.10        9.44      3.49 o
  15   3   6        1.48       -1.81      3.56 o
 -15   4   6        8.11       12.98      4.38 o
 -14   4   6      234.43      248.64      9.15 o
 -13   4   6       33.07       34.13      3.63 o
 -12   4   6       80.60       85.23      3.59 o
 -11   4   6        3.60        3.39      1.55 o
 -10   4   6       12.26       11.20      1.68 o
  -9   4   6      136.54      147.04      3.54 o
  -8   4   6       67.94       68.41      2.39 o
  -7   4   6      433.38      428.55      7.62 o
  -6   4   6      145.04      162.26      3.07 o
  -5   4   6       39.82       39.59      1.50 o
  -4   4   6      646.17      657.10     12.16 o
  -3   4   6       42.69       37.38      1.88 o
  -2   4   6        0.05        0.84      1.23 o
  -1   4   6      715.33      720.85     10.37 o
   0   4   6        2.57        4.95      0.83 o
   1   4   6      146.48      160.26      2.68 o
   2   4   6        0.00        1.32      0.76 o
   3   4   6       28.11       27.58      1.53 o
   4   4   6        3.93        2.56      1.21 o
   5   4   6      111.73      119.87      3.08 o
   6   4   6      141.98      143.67      3.29 o
   7   4   6        0.55       -0.37      1.07 o
   8   4   6       15.13       18.63      1.80 o
   9   4   6       70.30       55.25      3.26 o
  10   4   6        3.02        0.13      1.84 o
  11   4   6        1.31        5.20      2.83 o
  12   4   6        9.37       10.42      3.47 o
  13   4   6        0.02       -1.59      2.99 o
  14   4   6        4.19        4.88      4.74 o
 -14   5   6       10.61       10.90      3.73 o
 -13   5   6        7.20       10.64      3.05 o
 -12   5   6       19.07       27.64      3.60 o
 -11   5   6        0.03       -1.21      2.42 o
 -10   5   6        0.75       -2.30      2.51 o
  -9   5   6        7.44        3.07      2.01 o
  -8   5   6       17.95       20.24      3.10 o
  -7   5   6      213.18      190.52      7.94 o
  -6   5   6       32.54       29.93      1.83 o
  -5   5   6       11.06       11.18      2.32 o
  -4   5   6      133.31      140.14      4.27 o
  -3   5   6      105.93      116.42      3.55 o
  -2   5   6      112.39      109.33      3.39 o
  -1   5   6      394.91      389.40      4.93 o
   0   5   6      106.19       96.90      2.43 o
   1   5   6        9.09        9.10      1.09 o
   2   5   6       68.11       69.50      2.09 o
   3   5   6        3.95        3.43      1.07 o
   4   5   6      217.10      208.97      3.83 o
   5   5   6      120.29      113.21      3.46 o
   6   5   6        3.69        5.94      1.61 o
   7   5   6       13.70        8.13      1.93 o
   8   5   6        4.35        8.03      2.25 o
   9   5   6        7.50        4.21      2.33 o
  10   5   6       27.06       24.50      3.92 o
  11   5   6       50.23       43.72      5.00 o
  12   5   6        0.43        2.29      8.20 o
  13   5   6       32.21       34.72      9.41 o
 -13   6   6        0.11       -4.69      4.69 o
 -12   6   6        1.00       -1.52      2.95 o
 -11   6   6       90.84      101.94      6.29 o
 -10   6   6       23.68       29.31      3.85 o
  -9   6   6        5.57        3.11      2.59 o
  -8   6   6        5.80        7.36      2.12 o
  -7   6   6       20.08       17.84      2.86 o
  -6   6   6      165.73      162.67      7.43 o
  -5   6   6      183.06      187.35      8.01 o
  -4   6   6       72.31       68.17      4.14 o
  -3   6   6       51.53       49.37      3.82 o
  -2   6   6       23.27       17.46      1.64 o
  -1   6   6      137.24      143.29      3.51 o
   0   6   6      113.08      113.36      4.29 o
   1   6   6       29.79       33.75      1.86 o
   2   6   6       34.02       31.61      1.86 o
   3   6   6        1.64       -0.45      1.18 o
   4   6   6      177.09      177.27      5.50 o
   5   6   6        0.22       -0.78      1.59 o
   6   6   6      216.29      210.46      5.39 o
   7   6   6       14.96       15.20      2.74 o
   8   6   6        0.62        0.19      2.72 o
   9   6   6       52.78       45.26      4.77 o
  10   6   6       16.79       18.23      7.21 o
  11   6   6        0.08       -0.03      3.55 o
  12   6   6       15.96       13.63     10.32 o
 -12   7   6       20.19       17.35      4.34 o
 -11   7   6        0.21        2.27      8.91 o
 -10   7   6        3.52        0.00      3.05 o
  -9   7   6        3.62        3.47      2.50 o
  -8   7   6        8.30        5.19      5.08 o
  -7   7   6       11.56        8.53      4.52 o
  -6   7   6       33.60       34.54      5.80 o
  -5   7   6        6.14        5.97      3.99 o
  -4   7   6       17.31       11.75      3.31 o
  -3   7   6       61.50       54.88      2.91 o
  -2   7   6        0.02        1.25      1.39 o
  -1   7   6        4.31        3.11      1.52 o
   0   7   6        5.50        3.48      1.90 o
   1   7   6        0.17        0.10      1.58 o
   2   7   6        3.57        1.78      3.29 o
   3   7   6       21.69       22.99      3.26 o
   4   7   6       35.94       39.06      3.87 o
   5   7   6        1.17        7.21      2.81 o
   6   7   6        1.17        3.62      2.86 o
   7   7   6       81.12       89.81      5.70 o
   8   7   6        6.62       11.94      3.64 o
   9   7   6       23.25       23.32      5.50 o
  10   7   6       22.72       32.90      4.71 o
  11   7   6        8.56        9.06      3.57 o
 -10   8   6       45.92       48.06     10.54 o
  -9   8   6       45.08       56.87     10.89 o
  -8   8   6       10.25       10.89      6.26 o
  -7   8   6        0.70        3.70      5.73 o
  -6   8   6       37.84       32.40      8.60 o
  -5   8   6       23.07       19.93      7.19 o
  -4   8   6       56.42       56.83      9.43 o
  -3   8   6       54.94       57.71      9.17 o
  -2   8   6       29.94       32.78      2.41 o
  -1   8   6        8.94       14.61      2.48 o
   0   8   6        5.56        3.15      2.24 o
   1   8   6       27.11       24.29      3.14 o
   2   8   6        3.65        5.96      2.50 o
   3   8   6        0.28        0.80      2.43 o
   4   8   6        0.47        3.35      2.69 o
   5   8   6        5.25       11.90      6.88 o
   6   8   6       21.48       24.73      6.86 o
   7   8   6        0.40       -2.03      3.49 o
   8   8   6        1.06       -2.95      3.64 o
   9   8   6        0.33        2.39      3.98 o
  -7   9   6        0.35        0.18      5.56 o
  -6   9   6        5.64        4.59      5.91 o
  -5   9   6       29.65       21.96      7.58 o
  -4   9   6       39.50       34.17      8.73 o
  -3   9   6       27.82       24.78      7.89 o
  -2   9   6       30.58       34.44      3.22 o
  -1   9   6        0.21       -1.34      3.09 o
   0   9   6       15.30       21.96      3.44 o
   1   9   6       23.08       15.86      3.46 o
   2   9   6        2.39        2.05      2.89 o
   3   9   6       49.60       57.79      5.69 o
   4   9   6        2.28        3.71      3.44 o
   5   9   6       13.15        9.88      4.13 o
   6   9   6        0.37       -3.34      3.34 o
 -15   0   7       56.04       67.81     11.02 o
 -13   0   7        8.39        6.67      3.12 o
 -11   0   7        2.59        2.83      1.73 o
  -9   0   7        2.77        3.01      1.31 o
  -7   0   7      547.90      605.72      8.09 o
  -5   0   7      652.34      698.78     10.21 o
  -3   0   7     2017.37     1912.91     21.30 o
  -1   0   7     1206.93     1146.18     13.17 o
   1   0   7       73.29       77.78      2.16 o
   3   0   7     1144.94     1315.02     15.88 o
   5   0   7       46.23       64.23      4.12 o
   7   0   7       19.04       24.47      2.46 o
   9   0   7      528.16      533.94     18.33 o
  11   0   7      149.89      165.58      9.54 o
  13   0   7        0.06       -3.66      3.66 o
  15   0   7       27.70       17.94      6.34 o
 -16   1   7        0.01       -2.04      4.50 o
 -15   1   7       46.52       44.44      5.51 o
 -14   1   7        4.76        6.05      2.81 o
 -13   1   7       13.24       10.37      2.23 o
 -12   1   7        2.09        4.61      1.73 o
 -11   1   7       69.49       63.56      2.36 o
 -10   1   7        5.72        4.43      1.22 o
  -9   1   7        5.77        5.23      1.04 o
  -8   1   7       32.43       27.95      1.33 o
  -7   1   7      602.79      725.30      6.59 o
  -6   1   7        0.71        2.99      0.68 o
  -5   1   7       68.05       80.02      1.44 o
  -4   1   7        9.39       12.89      0.62 o
  -3   1   7      290.96      267.96      2.73 o
  -2   1   7      397.90      390.58      3.68 o
  -1   1   7        0.97        1.09      0.40 o
   0   1   7      106.87      123.32      1.72 o
   1   1   7      120.38      136.74      2.00 o
   2   1   7     1186.85     1186.05     10.60 o
   3   1   7      423.26      471.50      5.60 o
   4   1   7      115.22      136.15      2.64 o
   5   1   7      423.04      413.26      5.29 o
   6   1   7      533.25      543.89      7.03 o
   7   1   7      753.37      807.40     10.63 o
   8   1   7      102.90      111.63      4.02 o
   9   1   7      555.73      599.80      8.37 o
  10   1   7      112.04       97.40      3.46 o
  11   1   7        3.49        1.88      2.39 o
  12   1   7       10.91       12.97      3.07 o
  13   1   7       30.58       33.12      4.30 o
  14   1   7        1.35       -0.45      2.85 o
  15   1   7        0.90        1.30      3.20 o
 -16   2   7        7.54       10.56      5.49 o
 -15   2   7       44.39       42.01      3.93 o
 -14   2   7      177.99      181.00      6.24 o
 -13   2   7       85.99       72.54      3.70 o
 -12   2   7       27.56       33.31      2.40 o
 -11   2   7        2.03        0.27      1.42 o
 -10   2   7        1.95        1.17      1.17 o
  -9   2   7       69.19       67.25      2.12 o
  -8   2   7       28.18       36.92      1.45 o
  -7   2   7      870.15      947.39      8.85 o
  -6   2   7       16.60       14.00      0.75 o
  -5   2   7      199.21      202.28      2.61 o
  -4   2   7        3.64        2.51      0.50 o
  -3   2   7      120.73      138.68      1.88 o
  -2   2   7      406.34      451.77      6.42 o
  -1   2   7     2350.93     2352.68     22.47 o
   0   2   7        5.51        5.69      0.60 o
   1   2   7       32.89       38.33      1.51 o
   2   2   7       29.07       32.40      1.29 o
   3   2   7      188.48      171.80      3.03 o
   4   2   7        8.12       15.11      1.29 o
   5   2   7       40.43       44.61      1.90 o
   6   2   7      445.31      445.62      7.15 o
   7   2   7      513.01      540.68      7.86 o
   8   2   7        1.29        2.44      1.24 o
   9   2   7      229.40      219.01      4.79 o
  10   2   7        0.97        0.31      1.90 o
  11   2   7       51.79       61.85      4.63 o
  12   2   7       27.77       25.53      3.83 o
  13   2   7       16.14       16.74      3.62 o
  14   2   7       27.22       31.55      4.48 o
  15   2   7        0.10        2.92      4.08 o
 -16   3   7       22.51       25.94      8.07 o
 -15   3   7        7.36        7.96      5.15 o
 -14   3   7       53.49       46.49      4.45 o
 -13   3   7       46.07       43.42      3.12 o
 -12   3   7      145.52      142.05      5.77 o
 -11   3   7        0.36       -0.82      1.40 o
 -10   3   7       13.65       10.22      1.37 o
  -9   3   7       91.34       78.18      2.14 o
  -8   3   7        0.26        0.46      0.72 o
  -7   3   7      318.69      329.52      4.38 o
  -6   3   7       37.04       40.11      1.45 o
  -5   3   7        5.80        3.99      0.94 o
  -4   3   7     1789.12     1750.55     19.14 o
  -3   3   7        0.44        2.39      1.45 o
  -2   3   7     4904.56     5004.63     89.18 o
  -1   3   7       36.17       36.90      2.82 o
   0   3   7       21.49       15.52      0.95 o
   1   3   7      260.71      332.57      4.01 o
   2   3   7      136.92      146.37      2.71 o
   3   3   7        8.50        5.58      0.95 o
   4   3   7      556.13      525.18      6.07 o
   5   3   7       40.70       32.29      1.50 o
   6   3   7       93.72       86.39      3.02 o
   7   3   7        9.55       12.02      1.67 o
   8   3   7       16.49       18.36      1.69 o
   9   3   7        2.66        0.00      1.32 o
  10   3   7      362.72      310.72      7.91 o
  11   3   7        9.10       11.73      3.07 o
  12   3   7        5.74        3.81      2.98 o
  13   3   7       21.39       32.14      4.33 o
  14   3   7        1.69        4.14      3.64 o
  15   3   7       20.63       27.26      6.46 o
 -15   4   7       12.29       24.12      6.24 o
 -14   4   7       22.73       25.14      4.33 o
 -13   4   7       25.10       21.53      3.40 o
 -12   4   7        1.24        2.67      1.60 o
 -11   4   7       83.67       82.79      3.29 o
 -10   4   7       56.41       54.14      2.64 o
  -9   4   7      378.07      367.14      8.04 o
  -8   4   7       12.15        4.32      2.20 o
  -7   4   7      379.46      390.72      5.54 o
  -6   4   7       49.95       39.53      1.85 o
  -5   4   7      200.57      219.54      6.34 o
  -4   4   7       20.89       16.88      1.63 o
  -3   4   7     1254.89     1281.30     17.92 o
  -2   4   7      443.56      465.62      6.84 o
  -1   4   7      222.64      230.60      9.45 o
   0   4   7       49.36       55.62      1.56 o
   1   4   7        2.34        1.73      0.77 o
   2   4   7        0.64       -0.18      0.77 o
   3   4   7      164.96      160.07      3.25 o
   4   4   7      175.88      148.38      5.41 o
   5   4   7       25.16       25.92      1.75 o
   6   4   7       33.25       36.98      1.82 o
   7   4   7       13.08        9.85      1.50 o
   8   4   7       54.82       59.20      2.55 o
   9   4   7       22.01       23.49      2.55 o
  10   4   7       15.88       16.21      3.13 o
  11   4   7       11.92        9.59      2.88 o
  12   4   7        0.35       -2.60      2.93 o
  13   4   7        2.07        2.43      4.17 o
  14   4   7        6.68        4.32      4.85 o
 -14   5   7       73.94       89.41      7.30 o
 -13   5   7        0.00        0.06      2.59 o
 -12   5   7        0.00       -0.20      2.92 o
 -11   5   7        4.49        1.15      2.08 o
 -10   5   7        4.53        1.55      2.36 o
  -9   5   7      131.25      132.55      4.54 o
  -8   5   7       31.41       27.47      3.10 o
  -7   5   7       10.37        5.86      2.21 o
  -6   5   7       10.04       10.30      2.34 o
  -5   5   7      114.06      128.48      7.44 o
  -4   5   7       21.34       28.32      2.83 o
  -3   5   7        0.93        2.24      1.19 o
  -2   5   7        0.25        1.34      1.12 o
  -1   5   7        1.32        0.53      1.63 o
   0   5   7       15.19       13.45      1.11 o
   1   5   7        0.01       -0.30      0.83 o
   2   5   7       81.71       77.08      2.19 o
   3   5   7       32.38       26.60      1.73 o
   4   5   7        5.91        4.82      1.30 o
   5   5   7      193.69      183.77      4.38 o
   6   5   7      187.02      170.12      4.71 o
   7   5   7       16.97       13.06      2.14 o
   8   5   7       54.87       53.02      4.00 o
   9   5   7       38.51       45.98      3.54 o
  10   5   7       84.01       84.62      5.89 o
  11   5   7        5.50        5.46      3.78 o
  12   5   7       44.82       34.65      6.34 o
  13   5   7      102.78      113.13      9.75 o
 -13   6   7       26.25       22.13      4.95 o
 -12   6   7        7.50        7.10      4.44 o
 -11   6   7        6.46        7.30      6.24 o
 -10   6   7       13.80       18.06      3.23 o
  -9   6   7       39.70       39.78      4.28 o
  -8   6   7       29.92       28.53      5.29 o
  -7   6   7       24.52       27.88      5.19 o
  -6   6   7       47.01       41.21      4.77 o
  -5   6   7        2.36        2.35      2.58 o
  -4   6   7       26.80       22.15      2.92 o
  -3   6   7        0.03       -1.65      1.65 o
  -2   6   7       32.95       37.04      3.23 o
  -1   6   7      136.36      151.31      4.99 o
   0   6   7       55.35       49.33      2.26 o
   1   6   7      136.13      130.80      3.36 o
   2   6   7       80.41       77.07      2.80 o
   3   6   7        8.97        8.22      1.49 o
   4   6   7      364.22      365.38      6.97 o
   5   6   7      146.70      134.32      4.79 o
   6   6   7       71.62       69.23      3.39 o
   7   6   7       49.71       46.40      3.77 o
   8   6   7       78.15       72.11      5.27 o
   9   6   7       30.87       33.83      5.55 o
  10   6   7        0.00        1.46      3.33 o
  11   6   7        5.77        5.75      4.37 o
  12   6   7       23.97       29.59      6.16 o
 -11   7   7       19.33       16.98      3.18 o
 -10   7   7        2.85        0.81      6.50 o
  -9   7   7        0.40       -3.72      3.72 o
  -8   7   7        3.12       12.39      4.98 o
  -7   7   7        0.54        3.30      3.67 o
  -6   7   7       31.90       33.13      5.77 o
  -5   7   7       20.52       23.88      5.18 o
  -4   7   7        1.46       -3.28      3.28 o
  -3   7   7       10.36        2.65      2.49 o
  -2   7   7       20.13       22.36      4.48 o
  -1   7   7        6.30        1.97      1.55 o
   0   7   7       13.63       11.49      1.76 o
   1   7   7        0.08       -0.96      1.49 o
   2   7   7       49.84       58.46      3.66 o
   3   7   7      175.51      180.01      6.80 o
   4   7   7       38.36       46.70      4.12 o
   5   7   7      133.74      133.32      7.81 o
   6   7   7        0.54       -1.42      2.57 o
   7   7   7       13.42       15.88      9.19 o
   8   7   7        5.87        4.47      3.70 o
   9   7   7        0.22        1.30      3.25 o
  10   7   7        0.19       -3.00      3.00 o
  -9   8   7       29.56       22.75      8.02 o
  -8   8   7        0.46        3.09      5.95 o
  -7   8   7       23.01       12.83      6.97 o
  -6   8   7        8.80        4.76      6.26 o
  -5   8   7        0.95        7.89      5.64 o
  -4   8   7        9.53        3.39      4.89 o
  -3   8   7        2.17        0.18      5.07 o
  -2   8   7        2.10        0.22      4.59 o
  -1   8   7        0.30       -1.62      6.08 o
   0   8   7        6.86        3.27      2.07 o
   1   8   7       16.11       17.59      2.72 o
   2   8   7        3.60        5.68      2.37 o
   3   8   7       24.09       21.54      3.27 o
   4   8   7       35.69       46.12      5.25 o
   5   8   7       31.52       37.12      5.14 o
   6   8   7        1.58        0.40      6.22 o
   7   8   7        5.07        6.45      4.05 o
   8   8   7        9.96       10.87      4.61 o
  -6   9   7       29.34       17.77      7.89 o
  -5   9   7       14.69       -0.04      5.91 o
  -4   9   7        5.89       12.87      7.05 o
  -3   9   7       22.85       20.63      7.10 o
  -2   9   7       29.06       28.44      8.02 o
  -1   9   7        2.70        6.70      5.91 o
   0   9   7        0.00       -0.40      2.23 o
   1   9   7       16.60       15.42      4.63 o
   2   9   7        0.73       -2.43      2.43 o
   3   9   7        3.19        5.08      3.21 o
   4   9   7       28.65       23.76      4.63 o
   5   9   7        0.10       -0.47      3.46 o
 -16   0   8       19.21       10.67      7.45 o
 -14   0   8       14.57       12.75      3.84 o
 -12   0   8       69.74       70.91      4.69 o
 -10   0   8       59.49       55.50      3.65 o
  -8   0   8      157.25      158.89      3.74 o
  -6   0   8      560.34      595.37      8.35 o
  -4   0   8       62.13       71.11      1.99 o
  -2   0   8      313.60      381.92      5.44 o
   0   0   8        0.03        0.32      0.58 o
   2   0   8      397.39      432.05      6.49 o
   4   0   8     9912.21    10631.71    155.20 o
   6   0   8      127.14      111.44      4.13 o
   8   0   8        8.42        6.94      1.97 o
  10   0   8       19.59        6.38      3.12 o
  12   0   8      242.86      258.70     12.49 o
  14   0   8      279.38      322.69     15.22 o
 -16   1   8       21.52       16.97      5.74 o
 -15   1   8        3.04        5.28      2.61 o
 -14   1   8       72.80       76.41      5.66 o
 -13   1   8        1.72        3.69      1.96 o
 -12   1   8       13.67       12.04      1.92 o
 -11   1   8        1.31        2.27      1.29 o
 -10   1   8        7.84        7.59      1.19 o
  -9   1   8       16.52       15.60      1.21 o
  -8   1   8      289.22      332.91      4.02 o
  -7   1   8        0.02       -0.29      0.76 o
  -6   1   8       14.94       18.73      0.94 o
  -5   1   8      267.62      247.30      2.69 o
  -4   1   8      198.67      207.36      2.29 o
  -3   1   8       33.02       29.64      0.93 o
  -2   1   8      217.24      211.95      2.42 o
  -1   1   8       44.91       43.95      1.01 o
   0   1   8        0.72        2.43      0.53 o
   1   1   8       12.57       11.25      0.72 o
   2   1   8      838.19      852.88      8.17 o
   3   1   8     1672.53     1828.62     15.11 o
   4   1   8      383.47      442.93      5.75 o
   5   1   8       43.84       53.90      1.92 o
   6   1   8       90.86      105.49      2.87 o
   7   1   8        1.11        3.20      1.41 o
   8   1   8      177.95      173.15      4.04 o
   9   1   8       24.37       28.88      2.21 o
  10   1   8      124.89      129.49      5.22 o
  11   1   8       38.10       34.89      5.45 o
  12   1   8      158.19      127.19      7.05 o
  13   1   8      124.89      144.55      7.28 o
  14   1   8      102.43      119.63      7.15 o
  15   1   8       16.74       23.18      4.60 o
 -16   2   8        6.70        0.38      4.89 o
 -15   2   8       25.01       22.93      3.53 o
 -14   2   8       27.54       27.29      3.15 o
 -13   2   8      115.56      109.76      4.31 o
 -12   2   8        3.76        1.77      1.60 o
 -11   2   8       56.98       63.56      2.65 o
 -10   2   8       23.34       26.58      1.79 o
  -9   2   8       85.41       83.14      2.24 o
  -8   2   8      291.85      278.81      3.66 o
  -7   2   8     1033.55     1036.06      8.60 o
  -6   2   8     1011.96     1044.41      9.54 o
  -5   2   8      279.23      266.17      3.42 o
  -4   2   8        5.54        3.30      0.69 o
  -3   2   8      204.22      210.71      3.35 o
  -2   2   8      173.70      218.41      4.34 o
  -1   2   8     1231.73     1311.96     12.36 o
   0   2   8       78.12       77.52      2.04 o
   1   2   8     1225.10     1184.43     11.25 o
   2   2   8      303.24      289.77      4.98 o
   3   2   8       36.34       30.88      1.65 o
   4   2   8      427.18      442.68      5.84 o
   5   2   8      100.30      118.82      3.77 o
   6   2   8       24.13       22.13      1.57 o
   7   2   8      360.18      361.66      6.20 o
   8   2   8        0.89        0.43      1.05 o
   9   2   8      225.83      193.52      4.94 o
  10   2   8       54.28       48.58      4.30 o
  11   2   8        6.77        9.37      2.80 o
  12   2   8        1.86       -2.43      2.43 o
  13   2   8      115.32      124.73      6.90 o
  14   2   8        3.19        3.12      3.30 o
  15   2   8       10.36        9.07     11.29 o
 -15   3   8        9.61       14.16     17.28 o
 -14   3   8       18.21       17.60      4.43 o
 -13   3   8        0.09       -1.34      1.72 o
 -12   3   8      175.25      176.05      4.74 o
 -11   3   8        2.43       -1.45      1.45 o
 -10   3   8        3.31        4.29      1.19 o
  -9   3   8       93.10       92.81      2.25 o
  -8   3   8        0.36        0.51      1.00 o
  -7   3   8     1034.24     1009.63     10.08 o
  -6   3   8       25.43       28.64      1.20 o
  -5   3   8       88.13       85.61      2.24 o
  -4   3   8        0.34        0.62      0.78 o
  -3   3   8       82.00      115.36      3.63 o
  -2   3   8      725.61      718.55     10.58 o
  -1   3   8      143.80      140.84      4.32 o
   0   3   8      175.04      162.97      4.54 o
   1   3   8       91.60       83.22      2.23 o
   2   3   8      448.13      470.08      7.02 o
   3   3   8       20.82       19.54      1.37 o
   4   3   8       35.91       46.06      2.18 o
   5   3   8        0.09       -0.48      0.84 o
   6   3   8        0.93       -0.41      0.87 o
   7   3   8        2.09        2.07      1.09 o
   8   3   8        0.86       -0.43      1.18 o
   9   3   8        4.50        3.80      1.64 o
  10   3   8       22.92       25.13      3.49 o
  11   3   8        2.26       -1.47      2.46 o
  12   3   8       10.06        8.98      3.23 o
  13   3   8        4.21        8.00      3.51 o
  14   3   8        0.00       -1.18      3.89 o
 -15   4   8        1.33        6.80      4.78 o
 -14   4   8       28.85       38.69      4.59 o
 -13   4   8        9.55        8.48      2.89 o
 -12   4   8       58.16       65.16      2.52 o
 -11   4   8       11.96       10.41      2.52 o
 -10   4   8        3.63        2.55      3.34 o
  -9   4   8       30.29       29.12      2.34 o
  -8   4   8       18.96       22.27      1.83 o
  -7   4   8      295.90      287.99      6.95 o
  -6   4   8      222.85      250.08      5.49 o
  -5   4   8        0.18        0.74      1.10 o
  -4   4   8       24.00       30.53      1.76 o
  -3   4   8      178.51      182.78      4.18 o
  -2   4   8       67.12       97.59      3.08 o
  -1   4   8      821.59      850.58     12.84 o
   0   4   8        0.08        0.80      1.08 o
   1   4   8      441.98      410.76      5.39 o
   2   4   8      170.49      178.37      3.02 o
   3   4   8       59.83       52.27      2.00 o
   4   4   8       25.22       24.17      1.65 o
   5   4   8       26.71       27.06      1.80 o
   6   4   8      377.45      367.30      6.10 o
   7   4   8       65.37       59.10      2.46 o
   8   4   8        5.41        6.10      1.64 o
   9   4   8      347.62      316.47      8.60 o
  10   4   8       18.79       29.60      3.59 o
  11   4   8       34.64       35.79      3.99 o
  12   4   8        7.67        5.77      6.92 o
  13   4   8        7.77       -3.94      3.94 o
  14   4   8       62.95       66.04     14.97 o
 -14   5   8        5.39        4.83      3.33 o
 -13   5   8       12.72       10.71      3.27 o
 -12   5   8      119.76      132.34      6.49 o
 -11   5   8        0.58        1.12      2.33 o
 -10   5   8        4.23        4.43      2.30 o
  -9   5   8        3.10        3.81      1.77 o
  -8   5   8        0.05        3.62      4.32 o
  -7   5   8       50.15       44.81      4.82 o
  -6   5   8        4.34        2.65      1.75 o
  -5   5   8       55.72       64.17      4.54 o
  -4   5   8       19.88       22.81      2.74 o
  -3   5   8        0.72       -1.51      1.51 o
  -2   5   8       74.28       68.52      3.70 o
  -1   5   8        0.01       -0.07      1.14 o
   0   5   8      244.36      237.83      5.23 o
   1   5   8        2.44        3.39      0.94 o
   2   5   8      148.40      144.88      3.50 o
   3   5   8      118.87      100.76      2.85 o
   4   5   8       28.67       32.07      1.94 o
   5   5   8        0.77        0.29      1.46 o
   6   5   8       14.39        7.34      1.78 o
   7   5   8       23.39       19.49      2.40 o
   8   5   8        0.14       -0.07      2.20 o
   9   5   8      120.24      134.93     10.93 o
  10   5   8       31.61       34.11      8.16 o
  11   5   8        1.48       -3.22      3.56 o
  12   5   8        0.12        3.09      4.33 o
  13   5   8        8.53        7.41      5.15 o
 -13   6   8        0.29       -1.16      3.05 o
 -12   6   8       34.84       31.16      5.65 o
 -11   6   8        8.40       10.75      2.87 o
 -10   6   8        4.42        8.79      4.52 o
  -9   6   8        8.41        8.19     10.80 o
  -8   6   8        0.01       -7.19      8.91 o
  -7   6   8        0.54       -1.32      5.33 o
  -6   6   8       33.14       29.56      5.33 o
  -5   6   8      121.42      141.60     10.07 o
  -4   6   8       18.15       14.44      3.43 o
  -3   6   8       24.44       25.17      3.08 o
  -2   6   8        0.22       -1.54      2.21 o
  -1   6   8        4.52        9.24      2.34 o
   0   6   8       37.94       33.12      2.16 o
   1   6   8       11.80        9.34      1.41 o
   2   6   8        2.07       -0.73      1.26 o
   3   6   8       54.46       43.87      2.68 o
   4   6   8      332.52      317.20     13.29 o
   5   6   8        3.09        4.13      2.36 o
   6   6   8      109.59      117.22      4.24 o
   7   6   8       27.37       22.02      3.69 o
   8   6   8       31.35       32.18      6.04 o
   9   6   8       59.69       62.62      8.53 o
  10   6   8        2.43        0.48      3.65 o
  11   6   8        3.76        8.97      5.33 o
  12   6   8        4.38        2.17      4.33 o
 -11   7   8        2.89        4.43      4.68 o
 -10   7   8        1.66       -4.04      4.04 o
  -9   7   8        1.97        7.93      4.85 o
  -8   7   8       33.89       31.14      5.91 o
  -7   7   8       32.60       39.00      8.60 o
  -6   7   8       12.17       21.93      5.20 o
  -5   7   8        4.52        0.23      5.60 o
  -4   7   8       13.52       14.59      5.05 o
  -3   7   8        2.92        3.27      3.59 o
  -2   7   8        4.24        2.50      2.65 o
  -1   7   8        1.30       -1.17      2.47 o
   0   7   8      111.37       94.82      4.28 o
   1   7   8        7.45        5.61      1.72 o
   2   7   8       44.51       42.01      3.27 o
   3   7   8       24.30       19.49      4.34 o
   4   7   8       71.83       70.01      4.72 o
   5   7   8       35.06       28.58      4.70 o
   6   7   8       28.46       24.01      4.62 o
   7   7   8       12.02        0.79      3.51 o
   8   7   8        5.25        5.31      5.67 o
   9   7   8       50.97       58.96      5.57 o
  10   7   8        4.28        3.06      3.18 o
  -9   8   8        0.30        1.68      6.70 o
  -8   8   8       17.58       32.80      8.86 o
  -7   8   8        0.02       -5.25      5.25 o
  -6   8   8       22.10       10.63      6.17 o
  -5   8   8       34.34       43.56      9.08 o
  -4   8   8       36.35       23.45      7.72 o
  -3   8   8       41.93       45.63      8.73 o
  -2   8   8       10.79       12.96      6.13 o
  -1   8   8        0.23       -1.37      4.85 o
   0   8   8       44.87       53.57      9.04 o
   1   8   8        1.27        1.38      2.18 o
   2   8   8       31.44       26.20      3.61 o
   3   8   8       23.17       17.69      6.57 o
   4   8   8        0.08       -2.69      2.88 o
   5   8   8        3.13        5.98      3.53 o
   6   8   8        3.99        6.72      3.75 o
   7   8   8        1.11       -0.45      3.70 o
   8   8   8        0.28        2.31      3.94 o
  -6   9   8       18.73       10.67      7.05 o
  -5   9   8       25.25       28.61      8.55 o
  -4   9   8       15.03       25.88      7.94 o
  -3   9   8        5.23       -0.48      5.56 o
  -2   9   8       30.80       32.49      8.86 o
  -1   9   8        1.93        7.98      6.22 o
   0   9   8        1.30       -4.23      4.23 o
   1   9   8        6.93        4.04      4.45 o
   2   9   8        0.21       -2.06      2.37 o
   3   9   8       12.94        7.28      3.36 o
   4   9   8       21.43       26.70      4.50 o
   5   9   8        0.04        0.37      3.44 o
 -15   0   9        4.99        6.15      4.36 o
 -13   0   9        6.02        5.71      2.91 o
 -11   0   9       14.32       15.81      3.77 o
  -9   0   9       72.66       75.26      2.84 o
  -7   0   9       16.00       15.02      1.42 o
  -5   0   9      210.31      175.92      3.40 o
  -3   0   9      417.11      437.12      5.72 o
  -1   0   9     3453.96     3742.56     40.16 o
   1   0   9      292.68      288.89      6.21 o
   3   0   9     2903.77     3166.71     35.21 o
   5   0   9     1395.09     1482.19     20.84 o
   7   0   9        0.34        0.92      2.32 o
   9   0   9      421.46      347.16      8.80 o
  11   0   9        9.03       19.27      5.13 o
  13   0   9      104.25      119.54      9.63 o
  15   0   9      115.36      143.79     11.42 o
 -16   1   9        0.00        1.03      4.46 o
 -15   1   9        0.03        3.53      2.81 o
 -14   1   9        2.08        3.44      2.37 o
 -13   1   9       99.88       90.31      3.68 o
 -12   1   9       30.72       22.00      2.23 o
 -11   1   9       62.25       56.14      2.27 o
 -10   1   9       45.04       49.37      1.92 o
  -9   1   9      124.64      138.59      2.55 o
  -8   1   9        8.37        7.22      0.97 o
  -7   1   9      667.62      674.01      6.20 o
  -6   1   9      160.98      153.02      2.38 o
  -5   1   9      183.92      190.37      2.36 o
  -4   1   9        4.55        5.33      0.52 o
  -3   1   9      105.55      126.57      1.79 o
  -2   1   9      390.47      358.38      3.62 o
  -1   1   9     1016.96     1105.21      8.46 o
   0   1   9      282.61      269.28      3.12 o
   1   1   9        9.28       18.63      0.88 o
   2   1   9      148.60      178.07      2.85 o
   3   1   9        0.95        2.76      0.79 o
   4   1   9      878.35      953.04     12.80 o
   5   1   9        0.78       -0.07      0.86 o
   6   1   9        4.02        3.14      1.09 o
   7   1   9        0.33       -0.39      1.04 o
   8   1   9       19.39       18.30      2.01 o
   9   1   9     1287.32     1228.02     16.06 o
  10   1   9        6.75        4.78      2.49 o
  11   1   9       59.43       50.70      4.50 o
  12   1   9        0.86       -2.71      3.51 o
  13   1   9       40.83       42.81      4.82 o
  14   1   9      140.50      158.48     11.93 o
  15   1   9       35.49       30.57      4.96 o
 -16   2   9       16.08       17.62      5.96 o
 -15   2   9        0.80       -3.74      3.74 o
 -14   2   9        2.65        1.13      2.99 o
 -13   2   9        0.83        0.23      2.02 o
 -12   2   9       47.35       49.39      3.51 o
 -11   2   9       20.15       17.88      1.82 o
 -10   2   9       16.58       13.21      1.35 o
  -9   2   9        0.05       -0.88      0.88 o
  -8   2   9      751.61      735.49      6.76 o
  -7   2   9       23.42       27.98      1.19 o
  -6   2   9      155.69      177.68      2.93 o
  -5   2   9      179.26      196.34      2.72 o
  -4   2   9      127.25      103.29      1.91 o
  -3   2   9       28.72       26.75      1.59 o
  -2   2   9       43.68       53.41      1.93 o
  -1   2   9      303.44      284.90      3.52 o
   0   2   9       16.89       15.41      0.87 o
   1   2   9       84.38       92.54      2.02 o
   2   2   9       35.01       48.76      1.65 o
   3   2   9      289.21      313.41      4.86 o
   4   2   9       36.71       35.36      1.75 o
   5   2   9      344.92      341.80      5.33 o
   6   2   9       61.43       53.87      2.31 o
   7   2   9        3.49        4.89      1.34 o
   8   2   9        1.28        0.09      1.25 o
   9   2   9      482.94      454.44      7.90 o
  10   2   9      135.65      146.95      9.16 o
  11   2   9       13.89       13.17      3.17 o
  12   2   9        5.52       12.11      3.49 o
  13   2   9       70.12       73.97      6.73 o
  14   2   9       25.15       29.14      5.30 o
 -15   3   9        0.00        0.63      4.66 o
 -14   3   9        3.91        1.01      3.41 o
 -13   3   9        2.81        1.74      1.79 o
 -12   3   9       17.81       16.75      1.89 o
 -11   3   9        1.24        1.04      1.26 o
 -10   3   9        6.87        5.33      1.06 o
  -9   3   9        2.86        4.18      1.42 o
  -8   3   9       75.76       70.21      2.78 o
  -7   3   9        0.39        0.42      0.88 o
  -6   3   9      109.40      123.95      2.92 o
  -5   3   9      117.83      123.92      2.68 o
  -4   3   9        1.16        0.99      0.81 o
  -3   3   9       12.77       14.15      1.86 o
  -2   3   9     2760.97     2765.36     32.04 o
  -1   3   9       16.24       13.76      1.83 o
   0   3   9      534.68      573.11      7.51 o
   1   3   9      489.37      488.83      5.70 o
   2   3   9       34.36       32.52      2.24 o
   3   3   9      574.31      548.29      6.64 o
   4   3   9      511.46      464.59      6.61 o
   5   3   9       39.81       32.70      1.80 o
   6   3   9        6.45        3.22      1.14 o
   7   3   9       11.59       12.54      1.52 o
   8   3   9      145.77      138.75      3.59 o
   9   3   9        4.81        1.96      2.32 o
  10   3   9      283.49      253.38      8.36 o
  11   3   9        0.04        1.97      2.90 o
  12   3   9       44.02       58.72      5.91 o
  13   3   9        1.99        9.04      3.68 o
  14   3   9        2.06        1.42      4.21 o
 -15   4   9       57.19       62.28      7.54 o
 -14   4   9        0.04        4.78      5.33 o
 -13   4   9        2.45        0.81      2.53 o
 -12   4   9       12.95       12.74      3.21 o
 -11   4   9        6.23        5.84      2.26 o
 -10   4   9        1.17        0.03      1.76 o
  -9   4   9       10.16        8.07      1.68 o
  -8   4   9      588.80      582.04     12.57 o
  -7   4   9      552.81      581.69     15.62 o
  -6   4   9      223.49      237.84      6.77 o
  -5   4   9      236.69      241.94      6.68 o
  -4   4   9      123.40      116.74      3.09 o
  -3   4   9       89.03       86.31      4.78 o
  -2   4   9        0.30        0.71      0.92 o
  -1   4   9        4.98        2.13      1.22 o
   0   4   9       31.70       25.20      2.39 o
   1   4   9        0.03       -0.72      0.72 o
   2   4   9        4.12        6.81      1.07 o
   3   4   9        7.55        5.22      1.05 o
   4   4   9       81.61       84.65      2.46 o
   5   4   9        1.50        0.04      1.06 o
   6   4   9        3.74        3.00      1.25 o
   7   4   9       35.33       34.23      2.09 o
   8   4   9       14.46       10.98      2.15 o
   9   4   9        4.32        2.61      2.37 o
  10   4   9       77.10       81.21      5.90 o
  11   4   9       28.11       37.53      4.98 o
  12   4   9        3.11        2.02      4.12 o
  13   4   9        7.41       17.13      5.44 o
 -14   5   9       28.21       42.66      5.14 o
 -13   5   9       13.63       13.52      6.70 o
 -12   5   9        3.22        5.37      2.72 o
 -11   5   9        0.04       -1.65      2.25 o
 -10   5   9        2.24        3.81      1.65 o
  -9   5   9        0.47       -0.09      3.27 o
  -8   5   9      107.02       91.52     11.20 o
  -7   5   9      131.11      137.93      6.75 o
  -6   5   9       22.12       22.44      2.96 o
  -5   5   9      102.43      111.95      8.20 o
  -4   5   9       52.56       58.16      4.36 o
  -3   5   9        0.30        1.14      1.50 o
  -2   5   9       10.07       17.00      2.46 o
  -1   5   9       21.77       20.75      2.60 o
   0   5   9       44.75       48.77      2.66 o
   1   5   9      302.68      307.98      4.34 o
   2   5   9        0.09        0.18      1.10 o
   3   5   9      331.58      321.64      7.39 o
   4   5   9        1.74        0.90      1.27 o
   5   5   9      151.28      150.85      4.09 o
   6   5   9        0.21       -1.55      1.55 o
   7   5   9        1.78        0.36      1.99 o
   8   5   9        0.14       -1.57      2.70 o
   9   5   9      194.80      204.77      8.61 o
  10   5   9        8.12       19.65      5.04 o
  11   5   9       60.43       44.98      6.59 o
  12   5   9       10.49        7.84      4.82 o
 -13   6   9       15.06       14.79      3.53 o
 -12   6   9       16.61       15.71      5.79 o
 -11   6   9       22.07       23.40      5.93 o
 -10   6   9        6.29       10.58      4.65 o
  -9   6   9        3.24        0.88      3.88 o
  -8   6   9       52.31       55.46     15.30 o
  -7   6   9       18.58       30.20      8.51 o
  -6   6   9        8.97        9.49      4.07 o
  -5   6   9       43.36       39.06      8.18 o
  -4   6   9       34.84       34.73      4.16 o
  -3   6   9        0.02        0.79      2.06 o
  -2   6   9        2.96        2.75      2.39 o
  -1   6   9      191.50      173.42      6.37 o
   0   6   9       31.37       22.10      3.03 o
   1   6   9      103.86      105.70      3.26 o
   2   6   9       64.37       53.72      3.61 o
   3   6   9       54.22       48.34      2.96 o
   4   6   9      268.66      248.69      7.13 o
   5   6   9       76.97       72.14      4.44 o
   6   6   9        0.49       -0.92      2.12 o
   7   6   9        9.04       17.38      4.16 o
   8   6   9       23.19       30.45      5.17 o
   9   6   9        7.70        8.27      4.04 o
  10   6   9        3.97        8.74     11.86 o
  11   6   9        0.55        5.57      8.18 o
 -11   7   9        0.10       -8.05      8.05 o
 -10   7   9        1.16        2.25      5.06 o
  -9   7   9        0.01       -3.00      5.71 o
  -8   7   9       14.42       13.69      4.92 o
  -7   7   9        5.71        8.51      4.48 o
  -6   7   9       24.16       26.64      5.75 o
  -5   7   9        0.18        1.48      5.18 o
  -4   7   9        3.40        0.85      3.33 o
  -3   7   9       25.61       23.12      4.94 o
  -2   7   9        1.15        0.25      3.73 o
  -1   7   9       48.50       35.81      5.56 o
   0   7   9        5.07       -2.08      3.24 o
   1   7   9        2.03        3.59      1.48 o
   2   7   9        4.87        3.44      2.92 o
   3   7   9       16.52       10.25      3.97 o
   4   7   9       95.89       85.76      6.05 o
   5   7   9       37.33       27.11      4.56 o
   6   7   9        7.68        6.49      3.65 o
   7   7   9        0.35       -3.33      3.33 o
   8   7   9        0.41       -2.82      2.84 o
   9   7   9        3.00        1.30      3.17 o
  10   7   9        0.92       -0.23      2.99 o
  -9   8   9       20.69       25.44      8.42 o
  -8   8   9        5.69       15.52      7.54 o
  -7   8   9        4.54       10.18      6.92 o
  -6   8   9        0.61       -1.72      5.69 o
  -5   8   9       20.78       30.64      7.89 o
  -4   8   9        0.25       -4.41      4.41 o
  -3   8   9       13.42       13.67      6.79 o
  -2   8   9       24.66       33.99      7.98 o
  -1   8   9       14.72       14.06      6.30 o
   0   8   9        2.96        9.26      5.64 o
   1   8   9        5.29        0.66      5.20 o
   2   8   9        8.51        5.46      5.95 o
   3   8   9        0.98        2.50      2.71 o
   4   8   9       40.88       37.41      4.70 o
   5   8   9       19.74       24.32      4.44 o
   6   8   9        0.32        0.45      3.29 o
   7   8   9        3.79       -0.56      3.91 o
  -5   9   9        0.05        0.13      6.04 o
  -4   9   9       10.99        9.35      6.57 o
  -3   9   9       29.81       33.59      8.95 o
  -2   9   9        9.59       10.67      7.05 o
  -1   9   9        1.90        0.48      5.73 o
   0   9   9       22.25       27.03      8.29 o
   1   9   9        0.07        0.57      4.89 o
   2   9   9        8.71        7.69      3.57 o
   3   9   9       12.62       15.98      3.47 o
   4   9   9       12.92        7.38      4.21 o
 -16   0  10        9.61        6.83      7.49 o
 -14   0  10      144.55      143.74      8.78 o
 -12   0  10      143.47      140.22     10.76 o
 -10   0  10       76.54       73.39      3.23 o
  -8   0  10      141.22      155.50      8.25 o
  -6   0  10       47.48       45.04      2.01 o
  -4   0  10     1482.46     1541.38     16.51 o
  -2   0  10       17.40       17.28      1.17 o
   0   0  10     7340.36     8000.86     83.98 o
   2   0  10      281.95      360.51      8.22 o
   4   0  10     1284.82     1340.54     17.08 o
   6   0  10      384.95      382.86      8.30 o
   8   0  10      102.09      106.37      4.77 o
  10   0  10       11.56        2.53      4.08 o
  12   0  10       25.79       21.18      5.35 o
  14   0  10       30.33       12.22      5.43 o
 -16   1  10        0.00        5.16      4.81 o
 -15   1  10        1.31        1.90      2.79 o
 -14   1  10        4.61        8.71      2.37 o
 -13   1  10        2.83        4.96      1.89 o
 -12   1  10        0.31        1.29      1.62 o
 -11   1  10      145.14      135.50      3.40 o
 -10   1  10       35.21       30.75      1.77 o
  -9   1  10       27.33       31.02      1.57 o
  -8   1  10       72.13       88.39      2.05 o
  -7   1  10       93.83       93.11      1.88 o
  -6   1  10       82.36       92.04      1.80 o
  -5   1  10      231.34      234.51      2.76 o
  -4   1  10       87.34       68.51      1.45 o
  -3   1  10      283.57      288.49      3.05 o
  -2   1  10      466.15      577.92      5.01 o
  -1   1  10      734.41      778.73      6.68 o
   0   1  10     3335.70     3563.09     27.28 o
   1   1  10      893.29      951.33      8.06 o
   2   1  10      181.17      189.45      3.06 o
   3   1  10       58.14       61.03      2.07 o
   4   1  10        5.08        4.14      1.07 o
   5   1  10        3.79        1.82      0.99 o
   6   1  10       67.24       71.41      2.42 o
   7   1  10       51.18       44.34      2.30 o
   8   1  10        0.15        1.64      1.55 o
   9   1  10      142.35      155.18      5.07 o
  10   1  10       10.81       11.59      2.97 o
  11   1  10      244.18      252.57      8.48 o
  12   1  10        4.51        7.19      3.02 o
  13   1  10        0.18        1.66      2.88 o
  14   1  10       29.00       35.39      4.99 o
 -16   2  10        9.73        9.35     11.11 o
 -15   2  10       16.60       16.95      8.33 o
 -14   2  10       22.00       13.30      2.60 o
 -13   2  10        1.14        0.50      1.91 o
 -12   2  10      124.74      126.66      3.83 o
 -11   2  10      174.32      175.00      3.97 o
 -10   2  10      196.79      180.83      3.21 o
  -9   2  10        8.15        9.74      1.19 o
  -8   2  10      297.58      311.76      4.17 o
  -7   2  10        9.92        9.72      1.12 o
  -6   2  10        0.91       -0.32      0.73 o
  -5   2  10      183.05      173.87      2.94 o
  -4   2  10        0.92       -0.49      0.75 o
  -3   2  10      262.16      255.44      4.48 o
  -2   2  10      120.13      102.36      2.20 o
  -1   2  10      160.61      174.84      2.66 o
   0   2  10      295.35      292.77      3.77 o
   1   2  10       90.72      103.46      2.19 o
   2   2  10      236.31      243.85      3.80 o
   3   2  10        3.84        2.46      0.96 o
   4   2  10      362.96      410.37      5.75 o
   5   2  10        4.36        4.45      1.16 o
   6   2  10        0.44       -1.10      1.10 o
   7   2  10        7.39        4.31      1.43 o
   8   2  10      140.76      132.01      3.83 o
   9   2  10        0.60        3.95      2.54 o
  10   2  10      579.87      545.29     12.70 o
  11   2  10      122.61      137.33      7.24 o
  12   2  10      146.91      140.89      7.05 o
  13   2  10       21.10       38.22      5.41 o
  14   2  10       15.68       20.22      4.88 o
 -15   3  10        5.79        8.95      4.90 o
 -14   3  10        0.12       -3.69      3.69 o
 -13   3  10        5.78        5.86      3.32 o
 -12   3  10       81.34       81.85      2.83 o
 -11   3  10       22.71       22.67      1.81 o
 -10   3  10       91.49       86.25      3.35 o
  -9   3  10      124.15      125.77      3.42 o
  -8   3  10        0.00       -1.14      1.14 o
  -7   3  10      460.41      410.40      7.66 o
  -6   3  10       23.78       22.06      1.71 o
  -5   3  10       20.29       22.08      1.61 o
  -4   3  10       54.72       57.34      3.61 o
  -3   3  10        8.69        4.05      1.57 o
  -2   3  10       77.65       90.59      4.12 o
  -1   3  10       17.10       20.62      2.18 o
   0   3  10       50.49       66.30      2.52 o
   1   3  10      274.57      254.00      3.70 o
   2   3  10        5.54        4.24      0.97 o
   3   3  10      130.56      137.02      3.04 o
   4   3  10       34.68       35.90      1.73 o
   5   3  10        0.17        0.19      0.88 o
   6   3  10       50.27       52.95      2.14 o
   7   3  10      182.86      183.12      4.46 o
   8   3  10       29.17       23.58      2.09 o
   9   3  10       23.83       25.25      3.65 o
  10   3  10      152.55      156.02      7.77 o
  11   3  10        5.24        3.64      4.33 o
  12   3  10        0.27        0.65      2.93 o
  13   3  10        7.82        0.56      3.48 o
  14   3  10        0.77        4.18      8.27 o
 -14   4  10        0.10       -3.37      3.78 o
 -13   4  10        3.27        6.49      2.70 o
 -12   4  10        8.78        8.94      2.60 o
 -11   4  10       42.06       37.57      3.62 o
 -10   4  10        0.00        1.27      1.63 o
  -9   4  10        4.65        1.49      1.50 o
  -8   4  10       24.73       26.23      3.42 o
  -7   4  10       18.99       20.78      3.21 o
  -6   4  10       16.23       12.84      2.53 o
  -5   4  10       23.14       24.02      3.11 o
  -4   4  10        4.68        3.29      1.81 o
  -3   4  10       72.25       77.31      3.83 o
  -2   4  10       88.41       84.10      3.94 o
  -1   4  10      164.32      184.62      4.12 o
   0   4  10        8.89       10.28      1.40 o
   1   4  10        1.02        0.28      0.74 o
   2   4  10      346.78      324.26      4.60 o
   3   4  10       14.54       10.12      1.78 o
   4   4  10       16.49       19.13      2.02 o
   5   4  10       61.80       61.54      2.40 o
   6   4  10      635.73      661.51      9.40 o
   7   4  10       60.01       63.98      2.90 o
   8   4  10       13.61       11.57      5.16 o
   9   4  10      140.35      143.56      7.38 o
  10   4  10       24.55       15.66      5.02 o
  11   4  10       17.93       17.32      4.18 o
  12   4  10        0.92       -2.51      3.60 o
  13   4  10        9.37        4.34      4.57 o
 -14   5  10        0.63        1.34      3.88 o
 -13   5  10        0.13        2.48      2.96 o
 -12   5  10       99.63      102.62      6.63 o
 -11   5  10       54.89       62.11      6.13 o
 -10   5  10      176.40      164.68      9.06 o
  -9   5  10        1.10       -0.21      3.24 o
  -8   5  10        5.96        5.50      3.68 o
  -7   5  10      295.66      301.55     12.59 o
  -6   5  10       44.63       45.03      5.98 o
  -5   5  10       59.96       62.75      4.04 o
  -4   5  10       97.78       96.57      4.64 o
  -3   5  10       52.94       44.25      6.78 o
  -2   5  10      121.04      116.84      5.62 o
  -1   5  10       14.65       10.34      2.13 o
   0   5  10       76.91       70.01      4.32 o
   1   5  10        0.62        1.02      1.52 o
   2   5  10        4.41        7.13      1.43 o
   3   5  10       62.06       60.95      2.29 o
   4   5  10        5.42        4.82      1.46 o
   5   5  10       85.43       81.58      3.41 o
   6   5  10      202.38      211.63      5.46 o
   7   5  10       19.32       24.60      3.81 o
   8   5  10       10.72       12.61      3.45 o
   9   5  10       41.68       44.68      5.07 o
  10   5  10      125.17      117.71     21.96 o
  11   5  10      109.22      109.98      9.17 o
  12   5  10       17.77       16.86      5.32 o
 -12   6  10        4.68        4.39      5.01 o
 -11   6  10        6.25        2.00      4.32 o
 -10   6  10       11.00       -0.64      4.08 o
  -9   6  10        2.33       -1.35      3.68 o
  -8   6  10        0.48        6.17      3.78 o
  -7   6  10        3.70       -3.10      3.10 o
  -6   6  10        0.01        4.34      3.48 o
  -5   6  10       38.62       51.92      6.23 o
  -4   6  10       75.30       66.69      7.83 o
  -3   6  10        0.85       -0.35      2.35 o
  -2   6  10       61.82       55.20      4.75 o
  -1   6  10        3.66        3.76      2.66 o
   0   6  10       99.86       85.32      7.00 o
   1   6  10       29.74       26.31      3.80 o
   2   6  10       15.28       17.42      2.72 o
   3   6  10       68.54       61.93      3.23 o
   4   6  10        0.32        3.33      2.55 o
   5   6  10       38.28       37.85      3.36 o
   6   6  10       46.73       53.04      3.91 o
   7   6  10        9.34        9.68      4.36 o
   8   6  10        3.14       -0.08      5.73 o
   9   6  10      160.42      157.52      9.70 o
  10   6  10        5.78       -1.28      3.69 o
  11   6  10       52.20       61.17     16.73 o
 -11   7  10       12.49       17.72      6.52 o
 -10   7  10       20.36       15.40      5.76 o
  -9   7  10        4.78        6.79      4.89 o
  -8   7  10        0.08        1.94      3.91 o
  -7   7  10       40.03       39.70      6.53 o
  -6   7  10       13.96       13.99      8.20 o
  -5   7  10        0.39        0.14      3.27 o
  -4   7  10        1.03        5.82      3.82 o
  -3   7  10        8.38        5.79      3.80 o
  -2   7  10       23.41       15.89      4.69 o
  -1   7  10      259.67      241.10     11.69 o
   0   7  10       43.08       47.58      6.43 o
   1   7  10      141.09      117.11     13.20 o
   2   7  10        3.55        0.82      1.56 o
   3   7  10       11.99       10.53      2.73 o
   4   7  10      109.48       94.06     17.08 o
   5   7  10       11.04       13.58      3.95 o
   6   7  10       34.28       40.18      5.24 o
   7   7  10        9.75       19.00      4.70 o
   8   7  10       17.88       15.90      3.79 o
   9   7  10        6.14        9.02      3.78 o
  -8   8  10       34.76       25.13      8.77 o
  -7   8  10        0.42       -4.76      5.42 o
  -6   8  10        2.51        2.82      5.47 o
  -5   8  10       21.66       39.24      8.86 o
  -4   8  10        3.89        6.39      5.60 o
  -3   8  10        3.72        4.85      5.47 o
  -2   8  10        7.16       -0.35      4.76 o
  -1   8  10        2.30        4.28      5.91 o
   0   8  10        3.99       -1.23      4.76 o
   1   8  10        1.34       -1.72      4.85 o
   2   8  10        0.74        7.24      2.13 o
   3   8  10        0.30        1.86      2.52 o
   4   8  10        0.12        0.10      5.25 o
   5   8  10        5.42        5.45      3.56 o
   6   8  10       10.04        9.39      5.14 o
   7   8  10        3.14        1.89      4.10 o
  -5   9  10        8.82        7.36      6.97 o
  -4   9  10        2.18       -0.57      5.29 o
  -3   9  10        8.12       -4.32      5.42 o
  -2   9  10        5.59        7.32      6.13 o
  -1   9  10       42.55       43.34      9.57 o
   0   9  10        0.14       10.05      6.26 o
   1   9  10        2.94       -2.51      4.85 o
   2   9  10        0.76        6.35      5.69 o
   3   9  10       16.96       19.27      3.50 o
 -15   0  11        2.53        0.46      3.22 o
 -13   0  11       23.43       18.10      3.42 o
 -11   0  11        0.75       -1.69      1.69 o
  -9   0  11        6.22        2.22      1.23 o
  -7   0  11       97.53       89.21      2.60 o
  -5   0  11       27.00       33.34      1.76 o
  -3   0  11        9.00        7.30      1.06 o
  -1   0  11       85.99       95.70      2.68 o
   1   0  11       19.10       25.06      1.88 o
   3   0  11      806.31      844.63     11.71 o
   5   0  11      730.48      694.82     11.99 o
   7   0  11       10.51        9.05      2.22 o
   9   0  11      277.02      236.92     11.90 o
  11   0  11      434.55      475.34     17.17 o
  13   0  11       18.30       11.55      5.07 o
 -16   1  11       10.34        4.88      4.88 o
 -15   1  11       36.78       32.74      6.25 o
 -14   1  11       43.47       36.48      3.65 o
 -13   1  11       12.18       12.80      2.15 o
 -12   1  11        6.10        6.56      1.80 o
 -11   1  11      188.86      197.13      4.23 o
 -10   1  11        1.84       -0.18      1.08 o
  -9   1  11       75.12       73.17      2.00 o
  -8   1  11       45.61       42.13      1.45 o
  -7   1  11      333.16      333.78      3.83 o
  -6   1  11       26.64       23.23      0.98 o
  -5   1  11      414.36      444.90      4.13 o
  -4   1  11      302.46      292.83      3.18 o
  -3   1  11     1054.09     1115.38      8.93 o
  -2   1  11      396.61      398.87      3.67 o
  -1   1  11      635.97      702.47      6.26 o
   0   1  11      265.91      314.75      6.48 o
   1   1  11      800.91      807.05      7.17 o
   2   1  11        1.23        0.45      0.68 o
   3   1  11      378.26      415.07      5.28 o
   4   1  11       34.74       41.28      1.80 o
   5   1  11       24.53       17.54      1.50 o
   6   1  11      195.40      181.79      4.81 o
   7   1  11       12.49       12.60      1.76 o
   8   1  11        2.29        0.45      1.61 o
   9   1  11        9.71        2.94      2.11 o
  10   1  11      255.59      265.21      8.67 o
  11   1  11       88.06       84.70      9.18 o
  12   1  11       13.47       10.80      3.27 o
  13   1  11       12.69        3.84      3.77 o
  14   1  11        0.39        7.22      4.14 o
 -15   2  11       67.05       68.27      7.79 o
 -14   2  11        0.11        3.80      5.23 o
 -13   2  11       17.34       17.60      2.44 o
 -12   2  11        0.52        2.94      1.59 o
 -11   2  11        4.60        4.81      1.40 o
 -10   2  11       15.68       16.97      2.04 o
  -9   2  11       42.69       43.53      1.51 o
  -8   2  11      443.81      444.94      6.17 o
  -7   2  11        1.92       -0.85      0.85 o
  -6   2  11      176.88      161.11      2.65 o
  -5   2  11       97.77      111.18      2.87 o
  -4   2  11        5.24        3.77      1.04 o
  -3   2  11      459.86      483.97      5.71 o
  -2   2  11       21.65       23.48      1.27 o
  -1   2  11        9.72        8.62      0.71 o
   0   2  11        3.94        2.43      0.74 o
   1   2  11        0.00        0.12      0.78 o
   2   2  11      155.21      156.13      3.06 o
   3   2  11      312.52      318.68      4.81 o
   4   2  11        0.60       -0.91      0.91 o
   5   2  11      380.45      344.08      6.50 o
   6   2  11      671.84      644.27      8.54 o
   7   2  11      107.88       94.42      3.52 o
   8   2  11       67.74       71.22      3.34 o
   9   2  11       12.69        5.54      3.02 o
  10   2  11      165.70      154.28      6.71 o
  11   2  11        1.13        0.26      3.02 o
  12   2  11       13.15       16.75      4.52 o
  13   2  11        0.50        3.17      3.30 o
  14   2  11        2.20        1.47      3.63 o
 -15   3  11        4.43        5.74      4.65 o
 -14   3  11        3.35       -1.80      4.47 o
 -13   3  11        7.67        7.09      3.44 o
 -12   3  11        3.50        7.27      4.28 o
 -11   3  11        6.26        6.10      2.45 o
 -10   3  11       17.27       23.57      2.30 o
  -9   3  11       48.53       45.83      4.26 o
  -8   3  11       33.04       35.99      2.31 o
  -7   3  11       23.87       22.60      2.52 o
  -6   3  11       23.14       25.43      4.24 o
  -5   3  11       12.83       13.99      1.70 o
  -4   3  11       91.77       93.53      3.41 o
  -3   3  11        1.68        1.04      1.52 o
  -2   3  11     1457.30     1468.95     18.02 o
  -1   3  11      244.96      226.11      4.63 o
   0   3  11      245.95      212.92      4.61 o
   1   3  11       10.31       10.39      1.01 o
   2   3  11        0.02       -0.08      0.87 o
   3   3  11      834.95      826.36      9.36 o
   4   3  11      109.02      109.69      3.27 o
   5   3  11       46.76       42.40      1.89 o
   6   3  11        0.69       -0.99      1.25 o
   7   3  11       49.79       50.57      2.50 o
   8   3  11       54.72       57.33      3.47 o
   9   3  11       15.32       17.66      3.42 o
  10   3  11       32.27       32.75      6.20 o
  11   3  11        1.42        4.69      3.19 o
  12   3  11       15.08       13.78      4.10 o
  13   3  11        5.01        6.68      3.86 o
 -14   4  11        0.14       -4.09      6.19 o
 -13   4  11        4.94        5.24      5.18 o
 -12   4  11        1.30        5.26      2.57 o
 -11   4  11        2.29        3.01      2.97 o
 -10   4  11        2.13        3.00      1.66 o
  -9   4  11        0.13       -2.16      2.16 o
  -8   4  11      365.47      379.05      9.86 o
  -7   4  11        8.60        9.13      2.50 o
  -6   4  11       83.46       70.92      4.18 o
  -5   4  11      311.70      277.11      7.38 o
  -4   4  11       78.28       61.10      3.69 o
  -3   4  11       19.60       22.59      2.61 o
  -2   4  11        6.05       13.81      2.35 o
  -1   4  11       13.56       12.77      2.49 o
   0   4  11        4.24        4.27      1.49 o
   1   4  11       16.57       15.91      1.05 o
   2   4  11      262.66      273.55      4.02 o
   3   4  11        1.06        2.53      1.14 o
   4   4  11       65.13       66.53      4.15 o
   5   4  11      366.97      343.92      6.62 o
   6   4  11      278.81      278.15      6.17 o
   7   4  11      734.67      767.91     14.07 o
   8   4  11       69.87       69.92      5.45 o
   9   4  11       16.27       19.27      4.12 o
  10   4  11       38.49       42.97      5.14 o
  11   4  11        0.16        1.87      3.98 o
  12   4  11       10.70       15.04      5.32 o
  13   4  11        1.62        3.79     11.84 o
 -13   5  11       22.38       34.44      3.98 o
 -12   5  11        7.91        5.81      4.94 o
 -11   5  11       28.97       31.62      5.18 o
 -10   5  11       31.02       22.05     15.56 o
  -9   5  11        6.13        0.90      3.36 o
  -8   5  11       11.96        7.75      3.95 o
  -7   5  11        8.78       11.06      4.15 o
  -6   5  11       10.49        8.94      3.18 o
  -5   5  11       13.90       10.40      2.52 o
  -4   5  11       16.33       14.01      2.65 o
  -3   5  11       53.85       56.88      3.86 o
  -2   5  11       71.21       87.46      4.48 o
  -1   5  11       20.88       12.79      4.15 o
   0   5  11        5.85        8.73      2.53 o
   1   5  11       34.05       18.49      2.99 o
   2   5  11        0.74        0.23      1.24 o
   3   5  11       73.34       80.69      3.95 o
   4   5  11       25.48       20.24      2.36 o
   5   5  11       39.66       37.81      8.68 o
   6   5  11      562.22      602.46     10.77 o
   7   5  11      109.50      100.51      6.12 o
   8   5  11       44.84       57.68      5.31 o
   9   5  11        0.95        1.66      3.00 o
  10   5  11       22.42       19.91      5.04 o
  11   5  11        8.37       11.96      4.82 o
  12   5  11        8.16       13.88      4.98 o
 -12   6  11        0.45       -0.30      5.38 o
 -11   6  11        9.36       15.25      5.84 o
 -10   6  11       14.55        6.58      4.86 o
  -9   6  11        4.52        5.53      4.26 o
  -8   6  11       12.61        8.78      4.28 o
  -7   6  11        6.37        5.53      4.12 o
  -6   6  11        7.26        6.21      4.74 o
  -5   6  11       13.81       19.24      4.75 o
  -4   6  11       92.37       69.22      6.78 o
  -3   6  11       16.63        6.32      4.04 o
  -2   6  11        0.68        6.74      3.77 o
  -1   6  11       95.96       91.55     17.90 o
   0   6  11       14.56       15.26      5.25 o
   1   6  11       24.21       35.96      5.42 o
   2   6  11        8.00        3.30      1.56 o
   3   6  11       36.00       39.64      4.79 o
   4   6  11        0.51       -2.87      3.22 o
   5   6  11       38.47       41.03      3.43 o
   6   6  11        1.18        2.04      2.23 o
   7   6  11       35.68       41.18      4.64 o
   8   6  11        2.66       -0.22      3.59 o
   9   6  11       41.99       33.14      5.76 o
  10   6  11        0.85       -0.33      3.73 o
 -10   7  11        4.49       11.38      5.62 o
  -9   7  11        0.24        0.40      4.35 o
  -8   7  11       21.16       17.92     10.54 o
  -7   7  11        0.49       -4.32      6.52 o
  -6   7  11       34.19       32.72      7.98 o
  -5   7  11       11.81        8.62      4.37 o
  -4   7  11       43.05       41.20      6.29 o
  -3   7  11        0.91        9.88      4.15 o
  -2   7  11       14.06        5.89      4.41 o
  -1   7  11       19.37       17.33      4.85 o
   0   7  11       21.23       18.15      5.06 o
   1   7  11        9.64        5.78      4.67 o
   2   7  11       17.81        5.27      3.53 o
   3   7  11        3.70        4.73      2.28 o
   4   7  11        8.38        7.11      3.03 o
   5   7  11        6.70        7.90      3.72 o
   6   7  11       25.92       26.97      4.88 o
   7   7  11        4.18        1.44      3.89 o
   8   7  11        4.80        5.68      3.22 o
   9   7  11        3.35        6.60      3.52 o
  -8   8  11        4.06       -4.36      5.69 o
  -7   8  11        5.78        2.07      6.08 o
  -6   8  11        0.18       -3.00      5.78 o
  -5   8  11       19.50       21.82      7.85 o
  -4   8  11       21.01       25.48      7.98 o
  -3   8  11        7.72        8.77      6.30 o
  -2   8  11       13.51       29.63      7.80 o
  -1   8  11       26.88        9.39      6.04 o
   0   8  11       18.73       16.09      6.92 o
   1   8  11       41.85       50.52      9.61 o
   2   8  11        2.07       -2.34      4.89 o
   3   8  11       29.85       27.66      3.28 o
   4   8  11        0.00       -2.47      6.17 o
   5   8  11       30.90       36.58     13.05 o
   6   8  11        0.16        2.26      3.50 o
  -3   9  11        6.89       11.99      7.01 o
  -2   9  11        0.14       -1.45      5.38 o
  -1   9  11        0.04        6.79      5.91 o
   0   9  11        1.19       14.37      7.01 o
   1   9  11       13.02       28.88      8.69 o
   2   9  11       11.80       18.52      8.07 o
 -16   0  12       17.50        6.00      7.27 o
 -14   0  12       64.17       70.16      4.74 o
 -12   0  12        0.56        0.51      2.11 o
 -10   0  12        2.46       -1.41      1.41 o
  -8   0  12        9.25       10.10      1.35 o
  -6   0  12      507.61      520.33      7.38 o
  -4   0  12      648.08      647.57      8.27 o
  -2   0  12      110.85      127.14      3.12 o
   0   0  12      434.07      458.63      7.02 o
   2   0  12       23.08       28.53      1.98 o
   4   0  12      107.70      119.78      5.13 o
   6   0  12       23.36       26.94      2.83 o
   8   0  12       27.28       25.19      3.74 o
  10   0  12       10.36       12.00      4.21 o
  12   0  12        0.07        5.35      4.63 o
  14   0  12        4.04        4.17      8.69 o
 -15   1  12        5.40        4.42      5.40 o
 -14   1  12      118.23      123.30      5.43 o
 -13   1  12       48.12       49.96      2.94 o
 -12   1  12       87.19       99.74      3.55 o
 -11   1  12       19.57       21.60      2.05 o
 -10   1  12        0.00       -0.02      1.11 o
  -9   1  12       12.55       11.88      1.21 o
  -8   1  12        3.69        3.12      0.90 o
  -7   1  12       22.07       25.32      1.13 o
  -6   1  12        6.34        7.08      0.76 o
  -5   1  12      183.03      175.80      2.25 o
  -4   1  12      192.91      173.26      2.61 o
  -3   1  12      620.65      666.46      5.99 o
  -2   1  12      103.68      101.26      1.67 o
  -1   1  12        1.80        1.13      0.64 o
   0   1  12      423.67      452.62      5.43 o
   1   1  12       18.07       15.44      1.24 o
   2   1  12        2.04        0.58      0.80 o
   3   1  12      215.50      226.03      3.74 o
   4   1  12     1069.10     1007.06     10.39 o
   5   1  12       11.37       13.24      1.42 o
   6   1  12       30.25       34.68      2.04 o
   7   1  12       32.40       38.94      2.47 o
   8   1  12       11.93       23.71      2.92 o
   9   1  12        0.57        2.71      3.06 o
  10   1  12      147.74      174.93      7.21 o
  11   1  12        1.50        4.11      2.68 o
  12   1  12        7.07        5.72      3.15 o
  13   1  12        1.02       -2.05      3.38 o
  14   1  12        7.46        7.68      4.37 o
 -15   2  12        1.44        4.57      4.57 o
 -14   2  12        2.38       -1.37      6.37 o
 -13   2  12       11.96       10.28      3.43 o
 -12   2  12       27.35       27.44      2.08 o
 -11   2  12       19.59       25.25      1.82 o
 -10   2  12       41.71       36.58      3.18 o
  -9   2  12       21.22       21.04      1.94 o
  -8   2  12      416.61      422.68      6.53 o
  -7   2  12        6.11        7.58      1.14 o
  -6   2  12       57.44       58.82      1.80 o
  -5   2  12      798.98      803.33     11.15 o
  -4   2  12       72.34       61.64      2.12 o
  -3   2  12        0.78        1.52      0.83 o
  -2   2  12        7.29        6.35      1.19 o
  -1   2  12      162.84      176.24      2.59 o
   0   2  12      106.63       98.75      2.20 o
   1   2  12       81.28       95.72      2.40 o
   2   2  12      132.19      126.46      2.81 o
   3   2  12      315.58      288.38      4.75 o
   4   2  12       47.24       46.09      2.29 o
   5   2  12      301.43      307.40      5.33 o
   6   2  12      501.05      482.58      7.78 o
   7   2  12     1447.17     1432.44     16.82 o
   8   2  12      483.73      475.04     12.21 o
   9   2  12       11.62       10.87      2.91 o
  10   2  12        4.63        2.45      3.04 o
  11   2  12        1.13        1.83      2.97 o
  12   2  12        0.19        0.78      2.94 o
  13   2  12       32.11       40.28      5.73 o
 -15   3  12        0.00       -4.21      4.21 o
 -14   3  12        1.30       -0.61      3.77 o
 -13   3  12        0.11       -0.28      2.74 o
 -12   3  12        3.53       -1.24      2.64 o
 -11   3  12        2.69        5.04      2.30 o
 -10   3  12        6.91        5.48      1.77 o
  -9   3  12       86.68       92.97      3.12 o
  -8   3  12        2.39        3.03      2.16 o
  -7   3  12      324.83      334.49      8.47 o
  -6   3  12       50.25       46.68      3.40 o
  -5   3  12      192.43      202.75      6.82 o
  -4   3  12       34.99       28.32      2.69 o
  -3   3  12      799.20      788.68     11.02 o
  -2   3  12      158.13      175.57      4.69 o
  -1   3  12        0.43       -0.60      1.12 o
   0   3  12       17.35       12.02      1.49 o
   1   3  12       72.93       72.30      2.06 o
   2   3  12       82.33       85.01      3.12 o
   3   3  12     1739.25     1745.90     17.14 o
   4   3  12      446.29      469.74      6.89 o
   5   3  12      324.42      333.79      6.15 o
   6   3  12      110.69      112.72      3.22 o
   7   3  12      757.73      721.24     10.70 o
   8   3  12       50.57       45.93      3.64 o
   9   3  12       82.57       82.40      6.02 o
  10   3  12       18.35       17.94      3.79 o
  11   3  12        8.31        6.89      3.39 o
  12   3  12        9.35       10.07      3.70 o
  13   3  12        2.50       -3.21      3.21 o
 -14   4  12        1.66        4.07      3.90 o
 -13   4  12        2.27        2.87      4.83 o
 -12   4  12       18.69       15.34      3.04 o
 -11   4  12        3.81       10.91      4.40 o
 -10   4  12        6.07        0.87      4.70 o
  -9   4  12       14.12       13.82      3.47 o
  -8   4  12        5.01        8.44      3.22 o
  -7   4  12        0.90       -2.51      2.51 o
  -6   4  12       48.67       55.92      6.27 o
  -5   4  12      267.84      277.22      7.62 o
  -4   4  12       54.34       54.27      3.94 o
  -3   4  12       34.81       46.29      3.45 o
  -2   4  12      106.21       99.56      4.45 o
  -1   4  12      104.60      105.87      5.89 o
   0   4  12       31.17       34.70      3.02 o
   1   4  12       31.44       31.16      1.87 o
   2   4  12       44.98       51.04      1.95 o
   3   4  12      692.63      657.42      8.95 o
   4   4  12      130.84      123.59      3.40 o
   5   4  12        7.32       10.61      1.96 o
   6   4  12        2.78        4.01      1.92 o
   7   4  12      400.54      405.83      9.88 o
   8   4  12        8.82        7.26      3.04 o
   9   4  12       48.37       44.28      5.06 o
  10   4  12        0.02       -1.99      2.83 o
  11   4  12        8.68        8.08      3.57 o
  12   4  12        0.08        2.19      4.49 o
 -13   5  12        6.30        6.22      7.14 o
 -12   5  12       23.82       30.65      6.38 o
 -11   5  12        0.17       -4.22     11.04 o
 -10   5  12        0.14       -0.07      3.66 o
  -9   5  12        0.62       -3.10      3.10 o
  -8   5  12        8.51        6.36      3.77 o
  -7   5  12        4.86        3.84      3.92 o
  -6   5  12       70.26       67.20      9.96 o
  -5   5  12       25.06       26.71      4.34 o
  -4   5  12      147.20      166.23     10.93 o
  -3   5  12      162.91      146.92      5.70 o
  -2   5  12       31.44       28.32      3.15 o
  -1   5  12        8.66        2.83      1.96 o
   0   5  12      268.47      243.13      7.16 o
   1   5  12       12.09        7.87      2.36 o
   2   5  12        0.92        0.23      1.15 o
   3   5  12       35.81       36.40      2.20 o
   4   5  12       22.35       17.16      3.04 o
   5   5  12       15.96       19.95      3.44 o
   6   5  12       17.95       21.78      3.54 o
   7   5  12       11.34        7.44      3.25 o
   8   5  12       21.65       23.63      4.09 o
   9   5  12        1.01        3.18      3.14 o
  10   5  12        0.12       -0.54      3.71 o
  11   5  12       15.66       11.92      5.03 o
 -12   6  12        8.61       12.65      5.86 o
 -11   6  12        2.94       -2.46      4.41 o
 -10   6  12        1.70       -0.93      4.02 o
  -9   6  12        6.81        5.57      4.59 o
  -8   6  12       32.17       32.76      6.12 o
  -7   6  12        3.27        2.59      3.65 o
  -6   6  12       25.58       19.91      5.02 o
  -5   6  12        3.59        0.73      3.27 o
  -4   6  12        3.32       10.18      4.05 o
  -3   6  12       47.28       61.13      6.72 o
  -2   6  12       34.81       19.89      6.50 o
  -1   6  12      161.18      144.47     13.09 o
   0   6  12        0.04       -3.01      3.01 o
   1   6  12      182.75      180.27      9.67 o
   2   6  12        8.25        2.00      1.62 o
   3   6  12       81.20       84.58      4.10 o
   4   6  12        8.96        5.22      2.57 o
   5   6  12        6.10        9.16      2.44 o
   6   6  12       46.67       49.07      5.17 o
   7   6  12        4.93        0.56      3.10 o
   8   6  12       28.46       35.61      5.63 o
   9   6  12       18.65       26.92      7.08 o
  10   6  12        7.17        8.62      4.88 o
 -10   7  12        0.07       -1.89      4.84 o
  -9   7  12        7.51        5.15      4.89 o
  -8   7  12        3.16        1.72      4.59 o
  -7   7  12       11.02        6.21      4.71 o
  -6   7  12        8.14       14.82      5.08 o
  -5   7  12        0.39        0.24      3.56 o
  -4   7  12       33.41       41.67      6.54 o
  -3   7  12        0.29        7.51      4.38 o
  -2   7  12        3.73       12.52      6.72 o
  -1   7  12        2.72        6.64      4.11 o
   0   7  12       34.17       35.07      5.74 o
   1   7  12        0.25       -3.11      3.11 o
   2   7  12        0.84       -0.99      3.18 o
   3   7  12       19.74       15.63      2.65 o
   4   7  12       62.20       56.27      5.56 o
   5   7  12       11.70       16.34      3.82 o
   6   7  12       17.17       14.09      4.28 o
   7   7  12        1.06        2.70      3.85 o
   8   7  12       13.24       15.08      3.88 o
  -7   8  12        1.02        8.11      6.57 o
  -6   8  12        7.30        1.41      5.69 o
  -5   8  12        7.00        4.32      5.82 o
  -4   8  12        2.16        2.03      5.38 o
  -3   8  12       26.57       19.53      7.85 o
  -2   8  12        0.36        5.69      5.73 o
  -1   8  12       28.90       25.22      7.94 o
   0   8  12        0.00        2.69      5.51 o
   1   8  12       12.94       15.92      6.88 o
   2   8  12        6.62        7.01      6.22 o
   3   8  12        1.12       -4.36      4.94 o
   4   8  12        5.12        3.74      2.80 o
   5   8  12        3.53        5.92      5.09 o
   6   8  12       20.77       30.48      7.19 o
  -1   9  12        0.12       14.02      6.97 o
 -15   0  13        0.59       13.05      6.88 o
 -13   0  13        0.99        2.38      2.32 o
 -11   0  13       30.53       33.88      3.15 o
  -9   0  13       83.44       77.96      3.26 o
  -7   0  13       77.17       74.17      2.46 o
  -5   0  13       82.71       79.97      2.58 o
  -3   0  13     1499.94     1547.18     16.88 o
  -1   0  13      122.92      120.23      3.65 o
   1   0  13       54.56       49.09      2.10 o
   3   0  13      591.96      643.49      9.95 o
   5   0  13       71.65       69.68      3.71 o
   7   0  13      352.59      329.45      8.53 o
   9   0  13       35.94       43.45      4.85 o
  11   0  13        0.59       -2.86      3.45 o
  13   0  13       51.43       72.61     11.90 o
 -15   1  13        0.05       -1.12      4.08 o
 -14   1  13        1.62        6.03      2.59 o
 -13   1  13        0.07       -1.76      1.88 o
 -12   1  13        0.22        3.57      1.67 o
 -11   1  13       66.54       61.26      2.72 o
 -10   1  13        3.22        2.26      1.42 o
  -9   1  13      118.26      122.68      2.96 o
  -8   1  13        4.01        6.12      1.00 o
  -7   1  13      270.50      286.76      3.40 o
  -6   1  13      258.07      263.37      3.06 o
  -5   1  13      513.04      520.49      5.04 o
  -4   1  13       31.90       29.29      1.26 o
  -3   1  13       13.80       16.21      1.00 o
  -2   1  13       31.29       34.70      1.14 o
  -1   1  13      454.21      425.26      4.50 o
   0   1  13        2.47        3.27      0.78 o
   1   1  13      109.32      103.67      2.09 o
   2   1  13       76.87       93.20      2.19 o
   3   1  13      701.40      680.88      7.68 o
   4   1  13       79.70       77.88      2.45 o
   5   1  13      481.63      483.99      6.55 o
   6   1  13        2.16        0.96      1.40 o
   7   1  13      283.00      285.05      5.58 o
   8   1  13       75.18       78.42      4.28 o
   9   1  13       77.39       65.38      4.80 o
  10   1  13       24.12       22.19      4.20 o
  11   1  13        0.13       -1.17      3.09 o
  12   1  13        0.72        4.40      3.38 o
  13   1  13        0.78        3.83      3.58 o
 -15   2  13       13.78       15.79      5.35 o
 -14   2  13       37.21       37.57      5.97 o
 -13   2  13        1.65        1.52      2.69 o
 -12   2  13        3.29        2.36      1.35 o
 -11   2  13        3.40        1.53      1.33 o
 -10   2  13       14.05       13.50      3.08 o
  -9   2  13      129.00      129.31      3.95 o
  -8   2  13       12.38       13.09      1.67 o
  -7   2  13      387.74      385.71      5.84 o
  -6   2  13      111.19      108.95      3.34 o
  -5   2  13        5.30        2.50      1.18 o
  -4   2  13      244.49      241.20      4.31 o
  -3   2  13      188.46      214.31      3.56 o
  -2   2  13       15.39       17.31      1.31 o
  -1   2  13       13.55       16.98      1.11 o
   0   2  13       97.33       88.71      2.49 o
   1   2  13        5.29        4.53      1.01 o
   2   2  13        1.01        2.72      1.05 o
   3   2  13     1145.23     1094.99     11.75 o
   4   2  13      146.19      142.52      3.86 o
   5   2  13       80.67       84.44      4.27 o
   6   2  13       14.15       16.46      2.09 o
   7   2  13        0.45        1.44      1.85 o
   8   2  13       68.47       63.06      7.24 o
   9   2  13        0.63        0.44      2.85 o
  10   2  13       32.79       33.30      6.02 o
  11   2  13        0.06        1.09      3.01 o
  12   2  13       33.78       35.27      5.32 o
  13   2  13       40.88       54.06      6.37 o
 -14   3  13        0.63        6.15      4.15 o
 -13   3  13       25.75       26.53      4.16 o
 -12   3  13       28.63       20.21      3.61 o
 -11   3  13        1.07        3.63      2.48 o
 -10   3  13        1.35       -1.32      1.84 o
  -9   3  13       43.54       42.11      5.56 o
  -8   3  13      180.49      182.45      8.21 o
  -7   3  13        3.32        4.20      1.99 o
  -6   3  13      149.34      159.51      5.65 o
  -5   3  13       19.79       22.99      2.82 o
  -4   3  13      334.24      360.61      8.30 o
  -3   3  13       15.37       15.72      1.91 o
  -2   3  13        0.14        1.62      0.89 o
  -1   3  13       99.49      106.31      4.47 o
   0   3  13       73.96       64.94      2.82 o
   1   3  13      124.30      118.76      2.65 o
   2   3  13     1619.15     1539.72     15.24 o
   3   3  13      841.35      842.53      9.83 o
   4   3  13     2518.33     2450.41     24.95 o
   5   3  13        2.23        1.50      1.83 o
   6   3  13        3.13        5.79      1.56 o
   7   3  13       11.62        8.58      2.58 o
   8   3  13        4.40        1.26      4.60 o
   9   3  13       36.44       38.19      4.89 o
  10   3  13       41.56       59.11      5.61 o
  11   3  13       10.32        9.14      3.67 o
  12   3  13        0.86        2.73      3.34 o
 -14   4  13       18.16       23.21      5.78 o
 -13   4  13        5.08        5.97      4.32 o
 -12   4  13        3.52        4.36     12.08 o
 -11   4  13        8.81        3.69      3.30 o
 -10   4  13        1.18        3.45      4.24 o
  -9   4  13        1.72       -1.74      2.56 o
  -8   4  13       63.49       61.68      5.19 o
  -7   4  13        0.11        2.58      2.77 o
  -6   4  13       73.64       70.45      6.78 o
  -5   4  13      373.17      346.79      8.75 o
  -4   4  13      128.94      118.85      5.14 o
  -3   4  13      202.35      174.72      6.02 o
  -2   4  13      117.06       97.60      4.45 o
  -1   4  13       64.92       65.10      3.97 o
   0   4  13        2.30        5.35      2.18 o
   1   4  13      105.49      105.42      4.83 o
   2   4  13        1.46       -1.07      1.33 o
   3   4  13      926.63      890.87     12.08 o
   4   4  13      109.05      111.49      3.32 o
   5   4  13      278.88      257.10      6.31 o
   6   4  13       97.54       98.19      4.26 o
   7   4  13        2.98        7.48      3.12 o
   8   4  13      184.15      183.37      8.10 o
   9   4  13        6.24        8.76      4.47 o
  10   4  13        2.04       -1.62      3.03 o
  11   4  13        0.06       -1.26      3.04 o
  12   4  13       26.99       33.69      5.68 o
 -13   5  13       49.79       44.18     11.55 o
 -12   5  13        0.45       -6.30      6.30 o
 -11   5  13       63.75       69.52      8.10 o
 -10   5  13        2.93        2.29      3.68 o
  -9   5  13        0.41        2.38      3.85 o
  -8   5  13        0.21       -3.43      3.43 o
  -7   5  13        3.75        4.37      3.64 o
  -6   5  13      127.90      117.83      8.38 o
  -5   5  13       55.46       40.82      5.81 o
  -4   5  13      381.67      379.36     11.29 o
  -3   5  13        6.52        5.04      2.94 o
  -2   5  13       43.58       38.88      4.30 o
  -1   5  13       61.30       57.34      4.85 o
   0   5  13        1.74       -0.24      2.83 o
   1   5  13        0.11       -2.66      3.45 o
   2   5  13       11.68       12.26      2.95 o
   3   5  13      252.14      245.04      5.32 o
   4   5  13        0.55        1.48      2.17 o
   5   5  13       15.03       17.25      4.63 o
   6   5  13        7.42       10.90      3.04 o
   7   5  13       38.30       42.62      5.12 o
   8   5  13        6.79        4.70      3.17 o
   9   5  13       20.40       24.03      4.97 o
  10   5  13        0.14        0.07      3.62 o
  11   5  13       19.71       24.39     11.82 o
 -11   6  13        0.03       -2.79      4.02 o
 -10   6  13        3.20       -5.21      6.46 o
  -9   6  13        0.97       -1.35      3.97 o
  -8   6  13       25.54       31.17      6.16 o
  -7   6  13        1.75       -0.95      4.13 o
  -6   6  13       14.15       22.58      5.27 o
  -5   6  13       70.34       78.62      7.65 o
  -4   6  13       48.84       48.02      6.47 o
  -3   6  13      152.63      173.25     10.27 o
  -2   6  13       22.13       18.17      7.30 o
  -1   6  13        2.36       -0.07      3.58 o
   0   6  13        1.80       -3.04      3.04 o
   1   6  13       39.23       37.68     12.72 o
   2   6  13        1.87        0.49      2.98 o
   3   6  13        7.61        7.03      1.84 o
   4   6  13        1.03        0.21      3.66 o
   5   6  13       17.15       22.91      2.87 o
   6   6  13       10.01        7.50      2.60 o
   7   6  13       12.72        8.85      3.50 o
   8   6  13       49.07       47.42      7.05 o
   9   6  13        7.05       -0.10      3.88 o
  -9   7  13        9.14        8.85      5.47 o
  -8   7  13        0.96        0.47      4.49 o
  -7   7  13        5.08        4.84      4.48 o
  -6   7  13        0.26        2.64      4.22 o
  -5   7  13       17.66       20.84      5.25 o
  -4   7  13       79.83       98.31      8.76 o
  -3   7  13       13.42       22.31      7.05 o
  -2   7  13       38.24       28.66      6.00 o
  -1   7  13       14.54       15.48      9.79 o
   0   7  13        6.09        1.34      3.59 o
   1   7  13        5.53       -3.62      3.63 o
   2   7  13        0.21       -1.81      3.36 o
   3   7  13        1.93        2.99      5.84 o
   4   7  13        2.17        2.98      2.40 o
   5   7  13        5.41        5.22      3.37 o
   6   7  13       14.25       12.18      4.10 o
   7   7  13       14.29       11.87      4.66 o
   8   7  13        1.82        7.14      3.45 o
  -7   8  13       27.27       39.17      7.50 o
  -6   8  13        7.52        3.79      5.62 o
  -5   8  13        4.95       11.52      8.42 o
  -4   8  13        0.63        0.81      4.39 o
  -3   8  13        6.27        7.85      5.86 o
  -2   8  13        7.01        0.66      5.16 o
  -1   8  13        0.51       -3.35      5.11 o
   0   8  13        0.42        1.54      5.38 o
   1   8  13       14.72       19.53      6.88 o
   2   8  13        3.73       -3.26      5.42 o
   3   8  13        9.62       -1.01      6.17 o
   4   8  13        0.00        4.08      6.37 o
   5   8  13        1.83        1.16      3.02 o
 -14   0  14       10.17        3.86      3.71 o
 -12   0  14        3.43        2.33      2.26 o
 -10   0  14       31.86       27.96      2.74 o
  -8   0  14     1158.93     1174.16     23.75 o
  -6   0  14       57.81       60.53      2.43 o
  -4   0  14      991.64     1007.12     11.98 o
  -2   0  14       21.28       26.43      1.77 o
   0   0  14        4.24        3.32      1.27 o
   2   0  14       63.99       72.74      2.96 o
   4   0  14      217.65      240.49      5.79 o
   6   0  14     1385.14     1417.32     21.73 o
   8   0  14        1.20        4.47      2.92 o
  10   0  14        9.32        4.28      3.53 o
  12   0  14        0.89       -4.50      4.50 o
 -15   1  14        2.41        3.15      4.32 o
 -14   1  14        6.72       14.52      2.85 o
 -13   1  14        3.45        2.63      2.14 o
 -12   1  14        1.89        2.72      1.55 o
 -11   1  14       70.49       67.28      2.66 o
 -10   1  14       30.34       34.12      2.30 o
  -9   1  14        0.06        1.44      1.20 o
  -8   1  14      100.58       97.59      2.23 o
  -7   1  14       10.81        9.15      0.97 o
  -6   1  14        9.47        5.76      0.85 o
  -5   1  14        1.08       -0.51      0.81 o
  -4   1  14       53.39       55.16      1.70 o
  -3   1  14        2.43        3.73      0.81 o
  -2   1  14        0.81        1.01      0.66 o
  -1   1  14        3.29        3.61      0.77 o
   0   1  14       64.57       73.42      1.83 o
   1   1  14       51.17       55.59      1.65 o
   2   1  14      183.94      174.61      3.03 o
   3   1  14        7.14        6.42      1.21 o
   4   1  14      744.70      724.77      8.42 o
   5   1  14       10.92       13.12      1.72 o
   6   1  14        0.22       -1.15      1.39 o
   7   1  14       27.45       20.83      2.49 o
   8   1  14       20.66       22.26      2.94 o
   9   1  14       42.91       36.23      5.38 o
  10   1  14       23.15       25.72      4.25 o
  11   1  14        0.26        0.15      3.08 o
  12   1  14        0.00        7.33      3.61 o
  13   1  14       10.80        6.83      4.08 o
 -15   2  14        1.31        0.36      4.28 o
 -14   2  14        0.14        4.55      6.02 o
 -13   2  14        0.25       -1.62      2.47 o
 -12   2  14       27.03       20.90      2.90 o
 -11   2  14        4.14        4.50      2.45 o
 -10   2  14      188.05      184.06      6.17 o
  -9   2  14       13.45       12.88      2.08 o
  -8   2  14      493.88      515.73      7.44 o
  -7   2  14        7.14        3.82      1.65 o
  -6   2  14       83.81       92.45      3.49 o
  -5   2  14      274.54      264.05      5.49 o
  -4   2  14      228.20      222.30      4.19 o
  -3   2  14      106.94      114.95      2.86 o
  -2   2  14        0.26        0.09      0.77 o
  -1   2  14      152.19      150.37      2.58 o
   0   2  14      162.06      174.32      3.54 o
   1   2  14       43.51       48.52      1.89 o
   2   2  14        5.05        6.69      1.25 o
   3   2  14        0.00        1.01      1.25 o
   4   2  14       52.93       52.19      2.64 o
   5   2  14      136.05      141.12      4.13 o
   6   2  14      444.30      450.18      9.03 o
   7   2  14        6.51        7.95      2.58 o
   8   2  14        2.01        7.10      2.99 o
   9   2  14        4.27        5.33      2.96 o
  10   2  14        1.34       -1.26      2.72 o
  11   2  14        6.70       10.73      3.93 o
  12   2  14        0.70        1.97      3.40 o
  13   2  14       28.22       26.67     10.67 o
 -14   3  14        0.92        5.12      3.96 o
 -13   3  14       10.76       14.97      4.03 o
 -12   3  14        1.66       -2.30      2.30 o
 -11   3  14        5.26        2.65      3.16 o
 -10   3  14        1.32        1.39      1.67 o
  -9   3  14       78.38       70.56      4.75 o
  -8   3  14      170.98      177.16      6.61 o
  -7   3  14        0.10       -4.07      4.07 o
  -6   3  14       16.11       10.83      2.55 o
  -5   3  14       48.91       58.10      3.71 o
  -4   3  14       29.73       29.37      2.42 o
  -3   3  14       14.09       11.50      2.10 o
  -2   3  14       63.36       72.22      3.14 o
  -1   3  14      941.78      924.33     15.40 o
   0   3  14      181.58      173.55      4.67 o
   1   3  14       57.24       56.30      2.23 o
   2   3  14      125.08      125.26      3.46 o
   3   3  14      467.83      437.15      6.86 o
   4   3  14       23.80       28.00      2.30 o
   5   3  14      199.66      196.79      6.02 o
   6   3  14        3.93        3.04      2.20 o
   7   3  14       86.55       93.08      5.89 o
   8   3  14       10.53       12.92      3.50 o
   9   3  14      151.65      133.92      7.43 o
  10   3  14       35.63       46.98      5.46 o
  11   3  14        2.16        4.35      3.45 o
  12   3  14        0.66        7.63      3.89 o
 -13   4  14        0.14       -1.19      6.70 o
 -12   4  14       29.21       40.83     10.32 o
 -11   4  14        3.96       10.60      4.87 o
 -10   4  14       18.55       20.25      4.12 o
  -9   4  14        5.45        5.89      7.52 o
  -8   4  14        1.55        1.11      3.66 o
  -7   4  14       57.10       66.26      5.59 o
  -6   4  14       58.06       69.73      5.26 o
  -5   4  14      157.06      159.09     10.94 o
  -4   4  14       16.69       14.44      2.81 o
  -3   4  14      106.34      103.12      3.94 o
  -2   4  14      539.40      523.53      8.89 o
  -1   4  14        4.03       -2.02      2.17 o
   0   4  14     1082.91     1078.86     27.21 o
   1   4  14       40.99       42.07      3.81 o
   2   4  14      263.08      262.26      5.24 o
   3   4  14      142.08      141.91      5.64 o
   4   4  14      267.93      261.51      9.07 o
   5   4  14       42.37       50.39      4.40 o
   6   4  14       55.16       53.93      4.86 o
   7   4  14       16.81       22.04      3.85 o
   8   4  14       13.49       15.40      3.51 o
   9   4  14       20.17       19.16      4.01 o
  10   4  14        3.95        3.34      3.44 o
  11   4  14        0.60        0.76      3.45 o
 -12   5  14        1.04       -4.54      6.48 o
 -11   5  14       15.66       14.95      8.07 o
 -10   5  14       10.52        4.20      4.50 o
  -9   5  14        3.02        8.71      4.31 o
  -8   5  14       12.54       16.91      4.94 o
  -7   5  14        8.84        8.69      3.94 o
  -6   5  14        0.03       -2.46      3.07 o
  -5   5  14       21.15       23.86      4.94 o
  -4   5  14       34.31       37.28      5.64 o
  -3   5  14        0.68       -2.68      2.68 o
  -2   5  14        5.87        4.30      3.02 o
  -1   5  14        0.19        2.57      2.70 o
   0   5  14       56.54       57.07      6.27 o
   1   5  14        7.44        8.13      3.99 o
   2   5  14       54.74       48.99      2.99 o
   3   5  14       43.18       41.39      3.42 o
   4   5  14       49.93       52.65      4.24 o
   5   5  14        0.74        0.26      2.39 o
   6   5  14        4.03        8.85      3.07 o
   7   5  14        7.71       12.57      7.03 o
   8   5  14        0.01       -0.39      3.05 o
   9   5  14       41.97       35.33      5.20 o
  10   5  14       22.69       39.94      8.01 o
 -11   6  14        0.00        1.15      7.85 o
 -10   6  14        6.41       15.11      5.84 o
  -9   6  14        0.00        5.07      4.74 o
  -8   6  14       21.10       22.10      5.70 o
  -7   6  14       59.32       62.03      9.30 o
  -6   6  14        2.44        0.27      3.68 o
  -5   6  14        2.37        0.59      7.14 o
  -4   6  14       15.32       27.18      5.42 o
  -3   6  14        0.31       -3.81      5.95 o
  -2   6  14       24.06       16.55      4.81 o
  -1   6  14       19.33       15.12      4.60 o
   0   6  14       45.00       43.60      6.09 o
   1   6  14       21.88       29.89      5.49 o
   2   6  14       13.85       14.55      4.38 o
   3   6  14       44.94       44.85      4.38 o
   4   6  14        0.02        1.80      2.27 o
   5   6  14        3.25        4.70      2.34 o
   6   6  14        6.98        7.20      2.54 o
   7   6  14       43.79       57.55      5.42 o
   8   6  14        3.11        4.15      4.01 o
   9   6  14        8.52        2.99      4.28 o
  -9   7  14       14.12       17.82      6.00 o
  -8   7  14        3.23       -2.50      4.29 o
  -7   7  14        5.26        2.63      7.76 o
  -6   7  14        5.78        1.65      4.37 o
  -5   7  14        0.17        1.96      4.44 o
  -4   7  14       38.97       42.28      6.81 o
  -3   7  14        7.38        2.88      4.30 o
  -2   7  14       34.14       33.75      6.03 o
  -1   7  14       18.60       22.56      5.35 o
   0   7  14        1.43       -0.75      3.52 o
   1   7  14        3.84        2.76      6.86 o
   2   7  14        0.03        2.29      4.52 o
   3   7  14        5.93        4.59      4.27 o
   4   7  14        0.42        0.40      2.17 o
   5   7  14        3.70        9.05      3.50 o
   6   7  14        8.36        9.01      3.77 o
   7   7  14        0.05       -1.08      4.43 o
  -6   8  14        9.95       17.36      6.24 o
  -5   8  14        1.07        8.47      5.21 o
  -4   8  14        0.34       -0.42      4.77 o
  -3   8  14        3.22        9.81      5.67 o
  -2   8  14        8.00        4.72      5.73 o
  -1   8  14        0.60        1.90      5.69 o
   0   8  14        4.27        9.30      5.95 o
   1   8  14        0.06       -0.40      5.29 o
   2   8  14        1.45       -5.25      5.25 o
   3   8  14        0.04        9.04      6.83 o
   4   8  14       13.40       17.37      8.29 o
 -15   0  15       13.21       19.27      7.89 o
 -13   0  15        0.04       -2.12      2.12 o
 -11   0  15        0.46        3.69      2.14 o
  -9   0  15        0.79        0.71      1.61 o
  -7   0  15      184.85      181.99      4.71 o
  -5   0  15      231.39      226.91      4.46 o
  -3   0  15      101.51       95.49      2.80 o
  -1   0  15      222.96      225.94      4.63 o
   1   0  15        2.09        0.85      1.15 o
   3   0  15      113.11      113.93      3.99 o
   5   0  15      697.98      699.72     12.91 o
   7   0  15        5.02        0.68      2.64 o
   9   0  15       23.11       28.33      5.40 o
  11   0  15        2.33       -4.50      4.50 o
 -15   1  15        8.05        6.86      6.37 o
 -14   1  15        4.39        4.91      2.95 o
 -13   1  15        3.68        4.63      2.40 o
 -12   1  15        2.92        2.55      1.55 o
 -11   1  15       14.34       19.36      2.51 o
 -10   1  15       18.83       19.66      1.66 o
  -9   1  15      518.75      568.58      7.21 o
  -8   1  15       34.54       32.90      1.55 o
  -7   1  15     1103.46     1137.80     12.35 o
  -6   1  15       14.74       15.22      1.34 o
  -5   1  15       96.25       84.37      2.25 o
  -4   1  15       21.89       21.55      1.27 o
  -3   1  15       22.01       21.94      1.22 o
  -2   1  15       84.70       87.92      1.80 o
  -1   1  15      179.63      185.70      2.85 o
   0   1  15       44.95       45.97      1.80 o
   1   1  15       97.25       84.68      2.05 o
   2   1  15      266.07      251.63      3.66 o
   3   1  15      229.64      211.82      4.18 o
   4   1  15      157.94      150.95      3.76 o
   5   1  15        0.04        0.26      1.38 o
   6   1  15        1.49        0.43      1.54 o
   7   1  15        3.30        0.53      2.04 o
   8   1  15        2.81        0.97      2.67 o
   9   1  15        0.00        2.18      2.71 o
  10   1  15        0.01       -0.70      2.67 o
  11   1  15        7.28        6.28      3.57 o
  12   1  15        8.18       17.37      5.03 o
 -14   2  15       46.58       64.18      8.00 o
 -13   2  15        5.18        3.01      4.03 o
 -12   2  15       12.00        7.95      3.37 o
 -11   2  15        8.19        8.66      2.65 o
 -10   2  15      125.99      122.77      7.45 o
  -9   2  15        8.52        6.77      1.90 o
  -8   2  15        8.41       10.96      1.72 o
  -7   2  15       49.92       51.47      2.40 o
  -6   2  15       39.07       37.97      2.84 o
  -5   2  15        5.44        3.90      1.61 o
  -4   2  15       74.15       80.94      2.86 o
  -3   2  15       51.56       57.64      2.45 o
  -2   2  15       11.18       11.41      1.01 o
  -1   2  15      354.02      329.88      4.40 o
   0   2  15        1.43        0.20      1.17 o
   1   2  15      278.85      256.41      4.30 o
   2   2  15       36.47       37.58      1.95 o
   3   2  15       27.72       32.07      2.21 o
   4   2  15       60.19       56.64      3.01 o
   5   2  15      563.42      570.99     11.07 o
   6   2  15        0.69        0.49      1.89 o
   7   2  15        0.90       -0.20      2.35 o
   8   2  15        0.50        4.19      2.73 o
   9   2  15       47.92       57.47      5.45 o
  10   2  15       23.53       28.37      4.56 o
  11   2  15       18.01       18.45      4.39 o
  12   2  15       16.25       14.14      4.61 o
 -14   3  15       12.32        7.12      4.08 o
 -13   3  15        5.48        3.09      7.72 o
 -12   3  15        0.00        2.20      2.56 o
 -11   3  15        0.02        2.84      3.81 o
 -10   3  15        3.11        5.78      3.38 o
  -9   3  15      157.61      167.06      7.76 o
  -8   3  15       96.93       80.85      5.00 o
  -7   3  15       71.51       69.08      5.44 o
  -6   3  15        0.02       -2.39      2.39 o
  -5   3  15      298.25      278.90      6.55 o
  -4   3  15      174.65      167.45      4.94 o
  -3   3  15       13.49       10.77      2.00 o
  -2   3  15      298.80      300.17      7.66 o
  -1   3  15       29.55       19.31      3.93 o
   0   3  15     2551.44     2498.02     34.08 o
   1   3  15       64.44       71.01      3.67 o
   2   3  15     1826.83     1776.44     20.48 o
   3   3  15      196.17      178.64      4.36 o
   4   3  15      183.81      171.83      5.58 o
   5   3  15       55.41       57.30      3.51 o
   6   3  15        6.23        5.43      4.60 o
   7   3  15        9.12       11.98      3.37 o
   8   3  15       21.38       17.27      6.42 o
   9   3  15       22.28       21.45      4.34 o
  10   3  15       56.36       57.52      7.24 o
  11   3  15       11.42       15.16      4.42 o
 -13   4  15        6.33       -1.32      7.05 o
 -12   4  15        0.22       -1.41      6.30 o
 -11   4  15       11.63        5.82      4.29 o
 -10   4  15       42.00       55.37     10.40 o
  -9   4  15        6.34        5.73      3.95 o
  -8   4  15        0.66        0.11      3.71 o
  -7   4  15        0.50        0.77      2.96 o
  -6   4  15       61.54       66.81      5.34 o
  -5   4  15        0.45        0.46      2.69 o
  -4   4  15        0.85        3.16      2.08 o
  -3   4  15       18.68       14.64      2.63 o
  -2   4  15       34.90       34.66      4.20 o
  -1   4  15      560.07      547.46     13.62 o
   0   4  15        5.64        2.68      3.58 o
   1   4  15      341.52      352.74     10.65 o
   2   4  15        7.17        8.67      1.71 o
   3   4  15       11.83       13.84      2.22 o
   4   4  15        7.22        4.25      4.52 o
   5   4  15      162.98      157.97      7.03 o
   6   4  15       27.24       29.11      8.42 o
   7   4  15       46.86       54.78      5.09 o
   8   4  15        0.92       -4.30      4.30 o
   9   4  15        2.57        2.03      3.90 o
  10   4  15        1.74        1.68      3.16 o
  11   4  15       13.87       21.28      4.82 o
 -12   5  15        5.21       -0.22      6.26 o
 -11   5  15        3.07       -2.78      6.57 o
 -10   5  15       23.42       28.08      8.86 o
  -9   5  15        2.32       -0.72      4.52 o
  -8   5  15        0.03       -1.90      3.64 o
  -7   5  15        6.80        3.81      7.67 o
  -6   5  15        0.26       -1.59      4.19 o
  -5   5  15       48.39       49.06      8.99 o
  -4   5  15        4.07        3.93      3.85 o
  -3   5  15        7.21        6.86      3.89 o
  -2   5  15       22.28       22.28      4.88 o
  -1   5  15      195.05      197.05     15.25 o
   0   5  15        1.60        2.69      3.43 o
   1   5  15       29.21       42.96      6.06 o
   2   5  15      330.67      345.71     24.78 o
   3   5  15        1.98       -1.57      1.57 o
   4   5  15        1.24        6.82      2.47 o
   5   5  15        9.57       10.22      3.31 o
   6   5  15        5.29       -2.01      2.63 o
   7   5  15        3.27        2.81      3.14 o
   8   5  15        0.04       -2.08      3.16 o
   9   5  15       22.78       37.11      9.56 o
  10   5  15       11.03       12.33      4.58 o
 -10   6  15        0.42        4.19      4.79 o
  -9   6  15        0.36        0.43      4.48 o
  -8   6  15        5.19       10.39      5.10 o
  -7   6  15        2.87       -0.04      7.38 o
  -6   6  15       10.63       12.40      4.82 o
  -5   6  15       22.66       24.21      5.71 o
  -4   6  15        5.43        7.58      4.59 o
  -3   6  15       17.78       17.83      5.03 o
  -2   6  15        1.69        1.55      3.63 o
  -1   6  15        1.26        2.03      3.84 o
   0   6  15        4.75       -0.80      4.39 o
   1   6  15       11.08       14.20      6.13 o
   2   6  15        3.61        7.74      4.28 o
   3   6  15       37.18       45.66      6.67 o
   4   6  15       12.02       12.71      2.84 o
   5   6  15        1.85        4.26      2.22 o
   6   6  15       26.53       33.57      3.71 o
   7   6  15        6.03       10.10      3.59 o
   8   6  15        7.11        9.92      4.32 o
  -8   7  15        1.86       -2.92      4.78 o
  -7   7  15       16.11       33.32      7.08 o
  -6   7  15        3.24        7.65      4.70 o
  -5   7  15        0.55        1.86      4.30 o
  -4   7  15        0.66        1.23      6.35 o
  -3   7  15        5.60        9.60      4.73 o
  -2   7  15        1.29       -1.45      4.18 o
  -1   7  15       16.15       12.61     12.87 o
   0   7  15       10.28        2.42      3.90 o
   1   7  15        3.74        2.72      3.89 o
   2   7  15       54.50       56.70      7.44 o
   3   7  15        5.72        8.78      4.94 o
   4   7  15       12.76       15.15      2.48 o
   5   7  15        7.33        4.22      3.16 o
   6   7  15        4.15        5.27      3.77 o
  -5   8  15        4.57        5.59      5.42 o
  -4   8  15        0.01        2.60      4.89 o
  -3   8  15        0.17        1.75      4.87 o
  -2   8  15        2.29        5.09      4.97 o
  -1   8  15        0.80       15.47      7.32 o
   0   8  15        0.46        0.97      5.73 o
   1   8  15        0.15        0.00      4.81 o
   2   8  15        3.10       -4.63      5.38 o
 -14   0  16        0.20        7.36      6.13 o
 -12   0  16        0.15       -0.62      2.15 o
 -10   0  16       10.82       17.11      3.23 o
  -8   0  16      120.70      130.39      4.01 o
  -6   0  16       78.95       78.13      3.13 o
  -4   0  16       10.85       13.47      1.69 o
  -2   0  16       47.68       58.33      3.27 o
   0   0  16        8.32        5.01      1.70 o
   2   0  16        1.87        2.08      1.35 o
   4   0  16      315.67      293.34      7.56 o
   6   0  16       92.04       79.97      6.75 o
   8   0  16       65.66       54.88      9.59 o
  10   0  16        0.03        0.97      5.16 o
  12   0  16        0.12        0.53      5.60 o
 -14   1  16        8.35        7.04      4.66 o
 -13   1  16        0.01       -0.66      2.22 o
 -12   1  16        0.17       -1.22      1.85 o
 -11   1  16        5.44        7.79      1.46 o
 -10   1  16       58.52       59.60      3.14 o
  -9   1  16        0.82        1.48      1.43 o
  -8   1  16       14.96       15.51      1.94 o
  -7   1  16       14.87       18.30      2.09 o
  -6   1  16      151.46      152.92      3.69 o
  -5   1  16        1.65        1.01      1.07 o
  -4   1  16       27.42       29.83      1.52 o
  -3   1  16        5.88        5.96      1.05 o
  -2   1  16        3.20        1.80      0.78 o
  -1   1  16       17.60       18.48      1.24 o
   0   1  16        8.36        8.33      1.06 o
   1   1  16       16.00       15.23      1.27 o
   2   1  16      345.78      322.66      4.52 o
   3   1  16       11.92       11.44      1.44 o
   4   1  16       86.35      103.45      3.48 o
   5   1  16        9.16        6.79      1.90 o
   6   1  16      245.13      214.27      6.22 o
   7   1  16       14.02        9.64      2.50 o
   8   1  16        3.10       -1.82      2.55 o
   9   1  16        0.06        0.82      2.76 o
  10   1  16       60.11       68.03      7.34 o
  11   1  16        4.33        3.15      5.09 o
  12   1  16       12.41       15.40      5.31 o
 -14   2  16       15.08       13.20      4.71 o
 -13   2  16       15.60       10.90      3.45 o
 -12   2  16        0.02       -1.78      1.85 o
 -11   2  16        4.57        3.06      2.18 o
 -10   2  16       18.25       19.60      2.65 o
  -9   2  16       19.26       14.51      2.65 o
  -8   2  16        6.57        9.92      1.60 o
  -7   2  16       19.49       17.45      2.57 o
  -6   2  16      119.08      112.35      4.27 o
  -5   2  16      275.28      271.42      6.25 o
  -4   2  16      450.58      431.25      8.02 o
  -3   2  16      209.55      212.98      6.06 o
  -2   2  16       57.00       57.20      2.15 o
  -1   2  16      180.17      178.55      3.88 o
   0   2  16       38.56       42.33      1.99 o
   1   2  16        4.84        5.14      1.38 o
   2   2  16        0.30        0.16      1.32 o
   3   2  16      811.54      755.36     14.13 o
   4   2  16      126.11      125.83      4.61 o
   5   2  16        0.99       -1.83      1.83 o
   6   2  16        0.37       -1.93      2.04 o
   7   2  16      121.27      113.80      6.61 o
   8   2  16        0.90        0.04      2.92 o
   9   2  16       39.32       45.04      5.19 o
  10   2  16       41.28       52.22      5.82 o
  11   2  16        1.72       10.27      3.88 o
 -13   3  16       62.85       62.00      5.06 o
 -12   3  16        0.72        0.66      6.00 o
 -11   3  16        6.26        7.12      4.19 o
 -10   3  16        0.81        4.06      3.29 o
  -9   3  16       17.37       12.50      3.73 o
  -8   3  16        2.94        6.17      3.79 o
  -7   3  16      114.85      108.37      5.26 o
  -6   3  16       10.38       12.87      2.66 o
  -5   3  16      354.65      368.18      8.75 o
  -4   3  16      103.42      103.03      4.06 o
  -3   3  16      856.24      894.62     13.36 o
  -2   3  16       97.15      106.13      4.93 o
  -1   3  16       36.86       27.84      3.94 o
   0   3  16      191.43      203.92      8.66 o
   1   3  16       12.97       16.14      3.21 o
   2   3  16      474.33      455.92     10.48 o
   3   3  16       12.68       12.86      2.28 o
   4   3  16        2.71        7.05      2.70 o
   5   3  16       18.79       21.75      3.58 o
   6   3  16        3.99        2.20      4.18 o
   7   3  16        0.02        0.81      2.59 o
   8   3  16        1.54       -2.32      2.75 o
   9   3  16       12.26       11.49      3.76 o
  10   3  16        3.40        7.85      3.56 o
  11   3  16       31.01       38.37      5.58 o
 -13   4  16       14.31       21.21      8.60 o
 -12   4  16       50.04       48.19     10.85 o
 -11   4  16       22.73       34.79      9.39 o
 -10   4  16       25.89       27.55      8.07 o
  -9   4  16       13.70        1.01      6.30 o
  -8   4  16        0.00        4.36      4.10 o
  -7   4  16        0.77        0.33      5.33 o
  -6   4  16        0.49       -0.45      3.20 o
  -5   4  16       35.86       44.60      3.63 o
  -4   4  16       78.87       91.87      4.55 o
  -3   4  16       49.38       44.84      6.21 o
  -2   4  16       11.48        8.08      3.26 o
  -1   4  16       17.30       17.92      3.71 o
   0   4  16      151.78      129.25      6.78 o
   1   4  16      101.46      100.07      6.86 o
   2   4  16       80.85       74.86      4.21 o
   3   4  16      606.84      594.14     13.50 o
   4   4  16        1.53        2.30      2.59 o
   5   4  16        0.31        4.38      4.17 o
   6   4  16       28.31       31.72      4.23 o
   7   4  16        3.83        6.86      3.14 o
   8   4  16        2.93        6.88      3.24 o
   9   4  16       26.22       28.80      4.91 o
  10   4  16        0.46       -1.11      3.40 o
 -11   5  16        3.73        2.42      6.66 o
 -10   5  16        0.06        7.72      7.89 o
  -9   5  16        0.00       -5.38      5.38 o
  -8   5  16        9.57        6.64      5.03 o
  -7   5  16        8.86       13.03      8.86 o
  -6   5  16       18.99       22.15      7.16 o
  -5   5  16        2.14        8.39      4.16 o
  -4   5  16       30.51       23.90      4.97 o
  -3   5  16        6.32       15.53      4.58 o
  -2   5  16        8.94        8.38      4.04 o
  -1   5  16       69.29       70.85      7.05 o
   0   5  16       35.09       30.59      5.67 o
   1   5  16       91.70       77.46      8.07 o
   2   5  16       95.11       99.01      8.26 o
   3   5  16        0.56        1.46      1.44 o
   4   5  16       18.26       19.36      3.13 o
   5   5  16        1.82        4.83      2.70 o
   6   5  16        5.39        6.85      3.27 o
   7   5  16        0.05       -3.25      4.43 o
   8   5  16       11.59       19.63      8.93 o
   9   5  16        0.72        1.30      4.24 o
 -10   6  16       15.70       23.06      9.70 o
  -9   6  16        2.81        2.87      7.63 o
  -8   6  16        5.32       -3.49      3.49 o
  -7   6  16        0.32       -0.63      8.13 o
  -6   6  16        9.55        2.63      4.11 o
  -5   6  16       18.29       19.30      5.48 o
  -4   6  16       22.35       26.43      5.86 o
  -3   6  16        2.58        0.11      3.93 o
  -2   6  16        3.68        1.96      4.02 o
  -1   6  16        2.82       -3.10      3.10 o
   0   6  16        1.95        0.14      3.50 o
   1   6  16       55.68       61.29      7.30 o
   2   6  16        6.68       -3.67      3.67 o
   3   6  16      110.90      141.08     26.14 o
   4   6  16        0.95        0.11      2.30 o
   5   6  16        3.93        3.54      4.04 o
   6   6  16       23.06       32.73      3.51 o
   7   6  16       12.77       23.34      4.79 o
  -8   7  16        0.39       14.12      5.54 o
  -7   7  16        4.32       -0.60      5.16 o
  -6   7  16        0.44        8.66      5.36 o
  -5   7  16       20.12       21.46     11.79 o
  -4   7  16       15.81       17.25      5.53 o
  -3   7  16        0.25        3.82      4.56 o
  -2   7  16       11.65        9.73      4.83 o
  -1   7  16       19.66       18.95      6.15 o
   0   7  16        0.22        1.27      3.79 o
   1   7  16       20.04       16.15      5.37 o
   2   7  16        2.22        9.18      4.76 o
   3   7  16       10.10       13.47      5.62 o
   4   7  16        0.25        0.78      4.51 o
   5   7  16        3.81        5.01      3.04 o
  -3   8  16        0.88        2.61      5.11 o
  -2   8  16       10.53       12.25      6.18 o
  -1   8  16        0.02       -5.60      5.60 o
   0   8  16        2.37        0.13      6.04 o
 -13   0  17        9.81       10.13      4.34 o
 -11   0  17        9.61        8.76      2.35 o
  -9   0  17       83.19       88.27      3.94 o
  -7   0  17      133.42      140.06      3.99 o
  -5   0  17        0.14       -1.25      1.25 o
  -3   0  17      137.39      133.48      3.75 o
  -1   0  17        0.47        0.65      1.26 o
   1   0  17      137.07      137.79      4.13 o
   3   0  17      666.06      565.78     10.93 o
   5   0  17        0.39        1.27      2.89 o
   7   0  17        8.58        2.00      5.07 o
   9   0  17       97.30      126.27     12.65 o
  11   0  17       20.45       24.87      8.38 o
 -14   1  17        0.59        0.03      4.19 o
 -13   1  17        4.62        6.31      3.42 o
 -12   1  17        1.21        0.56      2.00 o
 -11   1  17       11.63        7.86      2.19 o
 -10   1  17       41.61       43.89      3.00 o
  -9   1  17        0.88       -1.64      2.29 o
  -8   1  17      217.72      218.96      5.27 o
  -7   1  17       43.62       49.49      2.62 o
  -6   1  17       49.94       53.48      2.43 o
  -5   1  17       76.26       72.94      2.92 o
  -4   1  17       32.25       30.26      1.99 o
  -3   1  17       65.55       66.84      2.36 o
  -2   1  17        0.01        0.55      0.87 o
  -1   1  17      139.06      136.05      2.83 o
   0   1  17       84.54       78.18      2.31 o
   1   1  17        9.81        5.49      1.16 o
   2   1  17       88.29       79.47      2.47 o
   3   1  17       66.73       52.18      2.62 o
   4   1  17       56.37       52.22      2.97 o
   5   1  17        7.95        8.17      2.24 o
   6   1  17       71.81       69.44      4.01 o
   7   1  17       24.35       29.50      3.61 o
   8   1  17       25.14       26.02      7.96 o
   9   1  17        4.27        4.11      3.73 o
  10   1  17        1.41        2.81      3.76 o
  11   1  17        2.91        2.23      4.42 o
 -13   2  17        0.09        2.38      3.17 o
 -12   2  17       14.85       15.07      2.63 o
 -11   2  17        4.50        5.70      2.33 o
 -10   2  17       12.46       15.69      2.79 o
  -9   2  17        1.11       -0.21      1.46 o
  -8   2  17      196.03      211.34      5.24 o
  -7   2  17      555.08      607.93     13.95 o
  -6   2  17       24.71       35.36      3.30 o
  -5   2  17       16.03       17.56      2.42 o
  -4   2  17      377.53      369.18      7.45 o
  -3   2  17      206.42      194.91      6.10 o
  -2   2  17      131.52      129.38      3.45 o
  -1   2  17        4.70        6.44      1.43 o
   0   2  17      156.97      145.25      3.84 o
   1   2  17       90.91       98.77      4.25 o
   2   2  17      205.06      213.96      4.65 o
   3   2  17      373.40      343.23      7.43 o
   4   2  17       24.66       25.38      2.72 o
   5   2  17       10.69        4.89      2.52 o
   6   2  17       71.18       75.41      5.43 o
   7   2  17       35.14       34.72      4.38 o
   8   2  17        4.55        4.71      3.83 o
   9   2  17       95.97      112.18      7.31 o
  10   2  17       30.21       31.77      5.85 o
  11   2  17        7.82       11.17      4.83 o
 -13   3  17        2.09       12.26      7.72 o
 -12   3  17       33.78       32.76      9.61 o
 -11   3  17       14.12       29.20      5.94 o
 -10   3  17       83.08       87.98      6.86 o
  -9   3  17        0.12        2.98      4.08 o
  -8   3  17       31.20       38.05      4.47 o
  -7   3  17        0.26        0.69      2.55 o
  -6   3  17        3.68        1.81      2.19 o
  -5   3  17       24.92       25.42      3.11 o
  -4   3  17      772.05      784.03     13.96 o
  -3   3  17       26.46       27.86      4.01 o
  -2   3  17      193.35      166.14      7.29 o
  -1   3  17      172.67      143.24      6.85 o
   0   3  17      309.35      295.89      9.46 o
   1   3  17        2.15       -0.53      1.44 o
   2   3  17      258.69      262.33      6.05 o
   3   3  17        0.02        2.39      2.21 o
   4   3  17       79.44       65.45      4.77 o
   5   3  17        2.53       -1.88      2.27 o
   6   3  17        6.23        3.29      2.81 o
   7   3  17        0.42        1.96      3.47 o
   8   3  17       18.28       18.35      4.07 o
   9   3  17        1.17        2.83      3.37 o
  10   3  17        8.90        6.47      3.70 o
 -12   4  17       13.57       11.42      8.16 o
 -11   4  17        1.44        0.66      6.61 o
 -10   4  17        0.86       -4.14      6.08 o
  -9   4  17        9.51        7.67      6.48 o
  -8   4  17       57.77       74.07     11.07 o
  -7   4  17        1.75        7.01      5.56 o
  -6   4  17        2.31        7.66      7.14 o
  -5   4  17      222.89      227.90      8.88 o
  -4   4  17      205.03      223.38      8.85 o
  -3   4  17      523.79      515.98     13.64 o
  -2   4  17      104.49      110.65      6.71 o
  -1   4  17       12.28        8.25      3.31 o
   0   4  17       42.11       52.17      4.92 o
   1   4  17        1.34        2.13      3.69 o
   2   4  17      125.48      132.11      4.09 o
   3   4  17       26.78       29.42      5.47 o
   4   4  17       21.95       26.20      7.32 o
   5   4  17        0.19        2.39      2.60 o
   6   4  17       15.71       20.80      4.35 o
   7   4  17       68.43       79.67      6.16 o
   8   4  17        0.43        0.73      3.14 o
   9   4  17        6.73        2.68      3.52 o
 -11   5  17       20.03        7.54      8.16 o
 -10   5  17       53.14       57.93     12.12 o
  -9   5  17        3.20        7.63      7.36 o
  -8   5  17       92.87      103.52     13.49 o
  -7   5  17        3.41        6.99      4.40 o
  -6   5  17        0.04        9.83      4.33 o
  -5   5  17        4.53        3.83      4.26 o
  -4   5  17        7.48        4.76      4.13 o
  -3   5  17       24.44       26.37      5.40 o
  -2   5  17       40.03       46.39      6.40 o
  -1   5  17       11.84        0.80      3.64 o
   0   5  17      164.47      168.04     21.10 o
   1   5  17       19.43       17.68      4.67 o
   2   5  17        2.14        2.36      3.75 o
   3   5  17        7.70        3.52      2.13 o
   4   5  17       10.36       11.45      2.73 o
   5   5  17        3.59        4.32      2.73 o
   6   5  17       17.60       17.83      3.91 o
   7   5  17        2.04        0.09      3.28 o
   8   5  17        6.08        9.23      3.85 o
  -9   6  17        5.79       -4.41      6.52 o
  -8   6  17        0.21        8.55      6.92 o
  -7   6  17        0.01       -3.69      5.95 o
  -6   6  17        0.19        4.22      7.87 o
  -5   6  17        2.68        1.54      5.07 o
  -4   6  17        5.20        4.47      4.35 o
  -3   6  17       50.31       52.74      8.95 o
  -2   6  17        0.67       -1.11      3.64 o
  -1   6  17        0.08        1.19      5.18 o
   0   6  17       14.34       13.62      6.19 o
   1   6  17        3.97        6.54      4.32 o
   2   6  17       15.79       12.66      4.72 o
   3   6  17        1.10       -1.24      3.69 o
   4   6  17        3.50        4.65      2.35 o
   5   6  17        5.94       12.11      3.18 o
   6   6  17        3.18       -1.18      2.37 o
   7   6  17        0.25       -2.99      2.99 o
  -7   7  17        0.49        4.48      6.72 o
  -6   7  17        4.86        8.74      5.32 o
  -5   7  17        0.17        2.49      6.48 o
  -4   7  17        1.16        5.40      4.78 o
  -3   7  17        0.39       -8.27      8.27 o
  -2   7  17        4.56        4.45      4.67 o
  -1   7  17       14.52       16.31      7.10 o
   0   7  17       12.70        4.77      4.66 o
   1   7  17       16.48       13.12      5.25 o
   2   7  17        4.49        7.80      4.65 o
   3   7  17       28.03       35.04      7.11 o
   4   7  17       30.75       44.87      7.67 o
 -12   0  18        0.00       -0.19      3.31 o
 -10   0  18        6.38        8.39      2.19 o
  -8   0  18       22.66       21.89      3.53 o
  -6   0  18       14.50       18.47      2.64 o
  -4   0  18       15.39       14.43      2.18 o
  -2   0  18       93.65       93.51      5.68 o
   0   0  18       51.15       50.31      3.08 o
   2   0  18      333.19      263.42      6.71 o
   4   0  18       59.66       35.27      4.64 o
   6   0  18        5.91       17.02      4.29 o
   8   0  18        1.21       -0.44      4.98 o
  10   0  18       32.89       44.93      9.39 o
 -13   1  18        8.96        8.09      3.64 o
 -12   1  18        0.31        3.16      3.18 o
 -11   1  18       45.93       48.03      3.25 o
 -10   1  18      115.48      124.20      4.45 o
  -9   1  18        0.12        1.85      2.05 o
  -8   1  18        0.78        0.59      1.82 o
  -7   1  18      137.72      140.10      4.23 o
  -6   1  18      148.31      147.19      3.93 o
  -5   1  18       27.90       26.52      2.32 o
  -4   1  18       23.90       17.56      1.93 o
  -3   1  18        0.15       -1.31      1.31 o
  -2   1  18       91.64       77.97      2.30 o
  -1   1  18        2.75        3.00      1.11 o
   0   1  18        3.15        3.42      1.14 o
   1   1  18       21.53       19.02      1.71 o
   2   1  18       73.21       87.08      2.91 o
   3   1  18      104.70       88.30      5.14 o
   4   1  18       88.96       91.30      4.03 o
   5   1  18        5.51        5.59      2.35 o
   6   1  18        3.45        0.98      2.27 o
   7   1  18        5.65        0.65      3.01 o
   8   1  18        1.50       -1.55      5.56 o
   9   1  18        3.11        2.30      7.69 o
  10   1  18        1.32        2.53      3.88 o
  11   1  18        0.75        3.83      4.09 o
 -13   2  18        0.66       -1.13      2.90 o
 -12   2  18       25.70       30.80      3.17 o
 -11   2  18        5.05        3.39      4.33 o
 -10   2  18        0.94        2.22      2.22 o
  -9   2  18        3.61        3.95      1.74 o
  -8   2  18       42.68       38.84      4.32 o
  -7   2  18      208.54      221.63      8.68 o
  -6   2  18      346.21      340.27     13.88 o
  -5   2  18       35.18       30.60      3.59 o
  -4   2  18       40.71       43.34      4.91 o
  -3   2  18        9.37        4.67      2.22 o
  -2   2  18       23.12       22.34      1.83 o
  -1   2  18       40.67       35.74      1.94 o
   0   2  18        8.59        5.83      1.56 o
   1   2  18       22.99       18.63      2.23 o
   2   2  18        0.02       -1.36      1.96 o
   3   2  18        0.78       -1.24      2.09 o
   4   2  18       38.67       40.28      3.98 o
   5   2  18        0.97        2.84      2.38 o
   6   2  18        0.39       -2.37      2.63 o
   7   2  18        1.68        2.60      2.94 o
   8   2  18        0.67        3.59      3.41 o
   9   2  18        3.00        2.78      3.83 o
  10   2  18        3.63        5.07      7.65 o
 -12   3  18        0.41        1.00      7.25 o
 -11   3  18       11.52        2.93      7.79 o
 -10   3  18       26.19       27.63      7.87 o
  -9   3  18       56.78       62.31      5.57 o
  -8   3  18      130.99      137.55      6.99 o
  -7   3  18       35.33       32.20      4.10 o
  -6   3  18        0.56        0.83      2.58 o
  -5   3  18        5.01        4.18      2.67 o
  -4   3  18        6.03        9.97      3.18 o
  -3   3  18       13.53        9.52      3.30 o
  -2   3  18       49.00       49.74      6.47 o
  -1   3  18       10.21        9.07      3.21 o
   0   3  18       31.50       32.76      4.26 o
   1   3  18       18.58       20.15      2.01 o
   2   3  18       69.88       76.21      4.10 o
   3   3  18        9.99       10.69      2.88 o
   4   3  18        3.07       -0.07      2.44 o
   5   3  18       17.95       17.09      3.50 o
   6   3  18        4.06        7.06      3.21 o
   7   3  18        8.12        6.62      3.44 o
   8   3  18        2.95        4.25      3.65 o
   9   3  18       22.84       27.16      4.78 o
  10   3  18        0.15       -3.54      3.54 o
 -11   4  18        0.00       -5.42      5.69 o
 -10   4  18        3.44        5.86      6.97 o
  -9   4  18       14.68        8.24      6.75 o
  -8   4  18      107.23      121.81     13.53 o
  -7   4  18       64.07       58.11     10.14 o
  -6   4  18        9.79       21.56      7.45 o
  -5   4  18        0.50        2.66      3.58 o
  -4   4  18      221.70      205.87     11.14 o
  -3   4  18      103.89      104.50     11.76 o
  -2   4  18        2.62       -2.94      3.46 o
  -1   4  18        0.53       -2.94      2.94 o
   0   4  18        0.64       -2.75      4.21 o
   1   4  18        9.02        9.09      4.02 o
   2   4  18      122.36      132.48      4.09 o
   3   4  18        1.68        5.10      2.43 o
   4   4  18        0.94        2.43      2.54 o
   5   4  18        0.13       -0.52      2.53 o
   6   4  18        4.29        0.77      2.79 o
   7   4  18        1.93        4.94      3.29 o
   8   4  18       17.77       26.19      4.76 o
   9   4  18       19.68       19.68      4.84 o
 -10   5  18        9.91       -2.95      6.83 o
  -9   5  18        4.19       -5.11      6.30 o
  -8   5  18      127.89      119.83     14.28 o
  -7   5  18       71.58       76.14     12.26 o
  -6   5  18       35.95       41.31      9.43 o
  -5   5  18        0.04        2.88      3.73 o
  -4   5  18       43.95       56.11     10.98 o
  -3   5  18        0.72       -1.51      5.25 o
  -2   5  18       35.58       23.81      5.35 o
  -1   5  18       32.26       35.21      5.99 o
   0   5  18       39.29       40.11      6.18 o
   1   5  18        0.01       -2.83      3.21 o
   2   5  18       12.84        5.23      4.10 o
   3   5  18        6.60       11.77      2.83 o
   4   5  18       21.67       23.63      3.32 o
   5   5  18        7.12       12.62      3.25 o
   6   5  18        6.87        9.61      3.67 o
   7   5  18        3.03        7.73      3.75 o
   8   5  18       43.22       40.96      7.89 o
  -8   6  18        0.38       -4.81      6.79 o
  -7   6  18        5.37       11.42      7.98 o
  -6   6  18        4.61        2.24      4.52 o
  -5   6  18        6.87        9.13      4.84 o
  -4   6  18        4.62        8.81      4.71 o
  -3   6  18       14.78       24.99      5.72 o
  -2   6  18        0.20       -2.83      3.71 o
  -1   6  18       14.31       10.07      4.86 o
   0   6  18        0.40       -3.27      3.73 o
   1   6  18       11.28        5.68      8.86 o
   2   6  18       75.97       88.42      9.04 o
   3   6  18        0.04       -3.97      3.97 o
   4   6  18       24.84       26.78      6.63 o
   5   6  18        0.01        1.72      3.16 o
   6   6  18        0.54        0.80      2.46 o
  -5   7  18       11.82       14.26      6.02 o
  -4   7  18       25.35       32.09      6.97 o
  -3   7  18        6.33        3.08      8.18 o
  -2   7  18       77.64       88.82      9.46 o
  -1   7  18       40.09       40.26     11.86 o
   0   7  18       42.90       51.44      7.76 o
   1   7  18        4.85       13.85      5.62 o
   2   7  18        3.00       -4.15      4.36 o
   3   7  18       17.09       28.47      7.96 o
 -13   0  19        0.68        6.79      6.26 o
 -11   0  19       30.64       27.37      5.30 o
  -9   0  19      243.37      247.99      6.22 o
  -7   0  19        8.89       10.19      2.02 o
  -5   0  19        3.55        3.55      2.42 o
  -3   0  19       70.06       68.63      3.71 o
  -1   0  19      620.38      499.88     10.81 o
   1   0  19      584.21      550.70     15.70 o
   3   0  19       99.09      102.81     13.45 o
   5   0  19       27.82       18.72      4.36 o
   7   0  19        0.77        2.35      3.67 o
   9   0  19       23.90       22.04      7.36 o
 -13   1  19        6.08        6.10      4.70 o
 -12   1  19       31.97       32.45      4.39 o
 -11   1  19       98.01      111.46      6.55 o
 -10   1  19       73.97       74.96      4.77 o
  -9   1  19        2.59        5.86      2.23 o
  -8   1  19       17.23       14.99      2.42 o
  -7   1  19       69.81       62.70      3.60 o
  -6   1  19       10.35        5.28      1.86 o
  -5   1  19       85.36       82.27      4.40 o
  -4   1  19        7.34        6.60      1.73 o
  -3   1  19       82.52       74.54      3.16 o
  -2   1  19        8.68        6.19      1.20 o
  -1   1  19       11.88        8.86      1.67 o
   0   1  19       10.59       10.84      1.88 o
   1   1  19        0.04        3.64      1.93 o
   2   1  19        3.51        3.96      1.85 o
   3   1  19       40.11       47.23      3.14 o
   4   1  19       26.73       16.66      2.86 o
   5   1  19      118.48      113.36      5.28 o
   6   1  19        0.37       -0.20      2.78 o
   7   1  19        7.21        7.77      3.80 o
   8   1  19        0.13       -2.87      2.87 o
   9   1  19       10.87        5.87      4.04 o
  10   1  19        3.43        6.29      4.54 o
 -12   2  19        3.62        2.21      2.80 o
 -11   2  19       96.85      113.32      4.64 o
 -10   2  19        4.01        8.88      3.67 o
  -9   2  19       15.39       14.62      3.19 o
  -8   2  19       63.45       63.42      5.16 o
  -7   2  19       26.33       26.30      3.84 o
  -6   2  19       28.92       26.29      3.68 o
  -5   2  19       11.80        7.51      2.82 o
  -4   2  19       95.38       81.66      8.07 o
  -3   2  19       40.49       36.40      4.95 o
  -2   2  19      107.85      114.97      3.78 o
  -1   2  19       89.85       75.53      2.88 o
   0   2  19        0.68       -1.28      1.68 o
   1   2  19      132.30      127.72      7.15 o
   2   2  19        7.75        7.93      2.69 o
   3   2  19       19.10       13.61      3.14 o
   4   2  19       11.50        6.80      3.00 o
   5   2  19       14.27       11.60      3.77 o
   6   2  19        1.19       -1.95      3.17 o
   7   2  19        1.47        1.03      3.51 o
   8   2  19       10.70       18.98      6.28 o
   9   2  19        1.73        8.42      8.97 o
  10   2  19       18.56       27.18      6.07 o
 -12   3  19        2.61       -4.50      6.04 o
 -11   3  19        0.61       10.23      7.05 o
 -10   3  19       10.64       -2.60      6.04 o
  -9   3  19        4.04        9.85      4.78 o
  -8   3  19       58.11       60.83      8.62 o
  -7   3  19       22.34       21.93      5.17 o
  -6   3  19        8.68        3.09      3.65 o
  -5   3  19       28.68       33.52      5.29 o
  -4   3  19       15.36       16.46      4.13 o
  -3   3  19        1.67       -4.22      4.76 o
  -2   3  19       21.11       14.22      4.23 o
  -1   3  19       36.33       36.61      4.31 o
   0   3  19        2.31        0.23      2.80 o
   1   3  19        0.53        2.46      1.56 o
   2   3  19        6.06        8.07      2.35 o
   3   3  19        0.19        1.07      2.46 o
   4   3  19       31.42       36.05      4.11 o
   5   3  19        7.59        8.03      3.13 o
   6   3  19       39.91       37.48      4.75 o
   7   3  19        0.77       -3.00      3.16 o
   8   3  19       54.46       58.62      7.22 o
   9   3  19        3.10        6.48      4.26 o
 -11   4  19        0.14       -5.91      5.91 o
 -10   4  19       27.75       23.63      9.04 o
  -9   4  19       13.40        9.61      7.10 o
  -8   4  19       45.08       49.69     10.49 o
  -7   4  19       51.85       51.01     10.32 o
  -6   4  19       44.90       42.54      9.43 o
  -5   4  19       14.79       14.46      6.30 o
  -4   4  19       23.76       11.60      6.35 o
  -3   4  19        0.00       -3.55      3.55 o
  -2   4  19        0.62        0.85      3.60 o
  -1   4  19       51.66       49.93      6.26 o
   0   4  19       13.70        4.10      3.88 o
   1   4  19        2.18        4.07      3.57 o
   2   4  19       66.24       67.35      3.77 o
   3   4  19        0.09       -1.71      2.87 o
   4   4  19        6.06        8.91      2.97 o
   5   4  19        2.40        2.37      2.92 o
   6   4  19        2.55        4.80      3.28 o
   7   4  19       31.02       35.78      4.96 o
   8   4  19       13.64       19.31      4.71 o
  -9   5  19        4.47       12.08      7.89 o
  -8   5  19        2.12        7.05      7.01 o
  -7   5  19      108.74      135.35     14.99 o
  -6   5  19       40.20       37.25     10.01 o
  -5   5  19        0.32       -4.45      5.73 o
  -4   5  19       11.68        5.37      8.31 o
  -3   5  19        0.45       -0.80      3.51 o
  -2   5  19        0.17       -2.58      3.53 o
  -1   5  19       58.00       42.89      9.37 o
   0   5  19        0.34        4.77      4.08 o
   1   5  19        0.27        2.75      3.77 o
   2   5  19        0.58        0.42      5.07 o
   3   5  19        8.64        1.28      4.09 o
   4   5  19       37.50       46.13      4.03 o
   5   5  19       23.96       34.23      4.25 o
   6   5  19       12.97       18.29      3.98 o
   7   5  19        1.46        7.14      3.83 o
  -7   6  19        2.27       -5.64      5.64 o
  -6   6  19        1.62       -6.26      6.30 o
  -5   6  19        0.12        6.00      7.54 o
  -4   6  19        1.22        4.23      4.58 o
  -3   6  19        9.39       10.32      5.32 o
  -2   6  19       32.41       52.47     12.79 o
  -1   6  19       87.79      117.53     14.66 o
   0   6  19       56.31       60.09      7.90 o
   1   6  19       45.09       50.15      7.48 o
   2   6  19       79.54      100.08     13.78 o
   3   6  19       22.51       28.81      6.67 o
   4   6  19        2.04        6.04      5.00 o
   5   6  19       14.74       18.01      3.84 o
  -3   7  19        3.77        7.59      5.20 o
  -2   7  19        0.06        2.45      4.66 o
  -1   7  19        0.71       -0.50      4.89 o
   0   7  19        1.03       -0.30      4.74 o
 -12   0  20       20.02       18.27     11.07 o
 -10   0  20       34.35       37.85     11.22 o
  -8   0  20        4.56        1.97      2.41 o
  -6   0  20       14.53       13.54      2.87 o
  -4   0  20       28.66       23.97      3.29 o
  -2   0  20       58.98       70.16      4.82 o
   0   0  20      303.26      291.60      8.22 o
   2   0  20      157.26      115.92      6.80 o
   4   0  20       87.62       93.66      6.62 o
   6   0  20        1.93        0.99      3.66 o
   8   0  20       70.52       72.79     10.49 o
 -12   1  20        8.44        7.87      3.42 o
 -11   1  20       26.93       35.03      5.42 o
 -10   1  20       15.40       16.03      3.14 o
  -9   1  20       28.31       27.61      2.93 o
  -8   1  20        0.91        0.92      2.11 o
  -7   1  20       47.03       52.92      3.46 o
  -6   1  20        2.95       -0.38      1.96 o
  -5   1  20        9.61        5.72      3.40 o
  -4   1  20       67.53       66.32      4.00 o
  -3   1  20        0.65        0.20      2.14 o
  -2   1  20        3.56        4.48      2.58 o
  -1   1  20      105.21       99.45      3.70 o
   0   1  20       22.27       21.07      2.45 o
   1   1  20      105.19       89.32      4.08 o
   2   1  20       68.20       65.59      3.81 o
   3   1  20        0.78        0.71      2.16 o
   4   1  20       14.69       16.92      2.96 o
   5   1  20        1.84        2.78      2.60 o
   6   1  20        2.62       -0.43      3.66 o
   7   1  20        1.02        3.30      4.72 o
   8   1  20        0.00        2.15      3.61 o
   9   1  20        1.77        6.72      4.54 o
 -12   2  20        0.16        1.45      2.42 o
 -11   2  20       81.23       69.67      6.72 o
 -10   2  20       54.52       52.89      4.68 o
  -9   2  20        3.19        7.77      3.36 o
  -8   2  20        7.69        6.67      3.30 o
  -7   2  20        1.02       -0.60      2.63 o
  -6   2  20       28.96       33.88      3.79 o
  -5   2  20        3.76       -0.37      3.64 o
  -4   2  20       40.91       33.45      4.81 o
  -3   2  20       21.11       17.64      4.35 o
  -2   2  20        0.32        0.51      1.46 o
  -1   2  20        8.43        7.72      1.61 o
   0   2  20        7.55        6.38      2.48 o
   1   2  20        2.00        2.32      2.38 o
   2   2  20       11.46        8.55      2.78 o
   3   2  20        9.42        2.92      2.70 o
   4   2  20       28.09       28.65      6.59 o
   5   2  20        6.16        9.55      3.76 o
   6   2  20        6.60        3.82      3.55 o
   7   2  20       14.62       28.55      9.59 o
   8   2  20       52.00       77.09      8.93 o
   9   2  20        0.51        0.46      4.10 o
 -11   3  20        3.27       12.43      7.41 o
 -10   3  20        3.45       -2.47      5.51 o
  -9   3  20        8.56       11.20      6.66 o
  -8   3  20        0.22        8.92      4.58 o
  -7   3  20       50.25       36.73      5.89 o
  -6   3  20        0.16       -3.62      3.62 o
  -5   3  20        6.83        1.98      4.34 o
  -4   3  20       26.00       27.47      5.13 o
  -3   3  20        3.44        3.53      3.58 o
  -2   3  20        9.38        7.13      4.04 o
  -1   3  20       10.81        8.72      4.04 o
   0   3  20        0.17       -1.15      3.19 o
   1   3  20        1.55        0.74      1.98 o
   2   3  20       12.24        9.38      2.95 o
   3   3  20        2.15       -0.82      2.64 o
   4   3  20        2.47       -1.81      3.12 o
   5   3  20       10.17       10.94      3.91 o
   6   3  20        7.75        7.18      3.93 o
   7   3  20        5.24        9.62      5.67 o
   8   3  20        0.05       -5.03      5.03 o
 -10   4  20        0.01        6.88      7.01 o
  -9   4  20        0.00       -3.97      5.73 o
  -8   4  20        0.76       -4.85      5.56 o
  -7   4  20       16.60        8.20      6.92 o
  -6   4  20        7.67        8.64      6.92 o
  -5   4  20       19.68       15.39      7.19 o
  -4   4  20       23.63       28.61      8.33 o
  -3   4  20       12.26        8.60      5.95 o
  -2   4  20        3.28        4.89      5.47 o
  -1   4  20        0.34       -3.66      3.66 o
   0   4  20        0.99        2.25      5.03 o
   1   4  20        9.38       12.93      4.55 o
   2   4  20        6.64        8.33      3.90 o
   3   4  20        0.70        2.40      3.18 o
   4   4  20        0.19        0.91      2.99 o
   5   4  20       23.08       34.79      5.07 o
   6   4  20       13.29       16.67      4.75 o
   7   4  20       45.54       54.22     11.02 o
  -9   5  20        3.60       13.53      8.38 o
  -8   5  20        0.39        0.93      6.88 o
  -7   5  20        2.37       -5.38      6.57 o
  -6   5  20       14.05        5.38      6.97 o
  -5   5  20        2.93        1.28      6.44 o
  -4   5  20        5.89        2.95      6.57 o
  -3   5  20       10.99        6.52      6.70 o
  -2   5  20        1.44        3.31      6.04 o
  -1   5  20        0.24        4.35      3.95 o
   0   5  20        9.57        1.46      3.85 o
   1   5  20       28.90       24.55      5.54 o
   2   5  20        1.45       -3.66      3.91 o
   3   5  20        0.46        2.27      5.91 o
   4   5  20        5.29        6.87      2.62 o
   5   5  20        6.68        5.08      3.17 o
   6   5  20        0.82        1.20      3.18 o
  -6   6  20        3.12        6.70      7.80 o
  -5   6  20       27.96       58.11     12.34 o
  -4   6  20        0.92       -4.36      6.97 o
  -3   6  20       20.35       17.24      8.55 o
  -2   6  20        1.07       -0.89      4.56 o
  -1   6  20       12.70       21.29      5.94 o
   0   6  20       21.12       32.95      6.83 o
   1   6  20       38.68       60.62      8.13 o
   2   6  20        3.92        3.85      5.07 o
   3   6  20       13.38        5.42      6.13 o
 -11   0  21       13.46        8.38      4.57 o
  -9   0  21       33.13       39.17      5.40 o
  -7   0  21        2.30        5.07      1.84 o
  -5   0  21      106.79      119.74      7.19 o
  -3   0  21       45.07       55.16      4.38 o
  -1   0  21      109.62      116.39      6.42 o
   1   0  21       27.59       42.18      4.74 o
   3   0  21        0.93        1.19      3.21 o
   5   0  21        3.17        2.78      3.48 o
   7   0  21        6.93        9.66      5.64 o
 -12   1  21        8.91        6.63      3.46 o
 -11   1  21        4.74        7.41      3.30 o
 -10   1  21        0.03       -1.08      2.55 o
  -9   1  21        0.91       -2.31      2.34 o
  -8   1  21        2.71        0.33      2.17 o
  -7   1  21       76.03       66.43      3.79 o
  -6   1  21        0.28       -0.88      2.31 o
  -5   1  21      152.57      163.57      5.95 o
  -4   1  21      101.82       95.39      4.75 o
  -3   1  21       18.74       17.58      2.89 o
  -2   1  21       18.41       15.68      2.89 o
  -1   1  21        4.48        2.22      2.46 o
   0   1  21       48.26       40.08      3.27 o
   1   1  21       20.23       17.40      2.56 o
   2   1  21        1.72        6.63      2.36 o
   3   1  21        1.02       -0.09      2.48 o
   4   1  21        1.13       -2.40      2.40 o
   5   1  21       31.92       25.25      4.19 o
   6   1  21        7.07        5.86      3.61 o
   7   1  21       15.31       23.77      5.18 o
   8   1  21        3.57        1.33      4.06 o
 -11   2  21        0.83       -3.53      5.91 o
 -10   2  21       50.75       73.45     11.07 o
  -9   2  21       27.45       30.52      5.47 o
  -8   2  21        0.46        1.51      3.83 o
  -7   2  21        4.43        5.26      3.86 o
  -6   2  21        5.47        3.50      3.46 o
  -5   2  21        4.13        2.66      3.39 o
  -4   2  21       22.14       23.54      4.36 o
  -3   2  21       20.99       18.05      4.24 o
  -2   2  21        1.61        1.09      1.47 o
  -1   2  21       28.35       25.80      3.04 o
   0   2  21        5.16        4.51      2.42 o
   1   2  21       71.58       81.67      5.06 o
   2   2  21        1.02        2.55      2.71 o
   3   2  21        0.06        0.08      3.00 o
   4   2  21        0.38       -1.41      3.14 o
   5   2  21       46.51       53.37      8.05 o
   6   2  21        0.09       -3.99      4.41 o
   7   2  21       58.23       75.55      7.64 o
   8   2  21        0.81        6.82      4.40 o
 -10   3  21        1.65        5.42      6.48 o
  -9   3  21        2.74        7.85      6.17 o
  -8   3  21        8.20        5.14      4.69 o
  -7   3  21        2.81        5.43      4.63 o
  -6   3  21        0.03       -2.08      3.99 o
  -5   3  21        0.36       -3.57      3.57 o
  -4   3  21       68.16       66.17      6.67 o
  -3   3  21        0.35       -5.29      5.29 o
  -2   3  21        6.92        7.41      4.14 o
  -1   3  21        3.61        3.90      3.90 o
   0   3  21        0.07        4.85      5.33 o
   1   3  21        4.09        3.43      2.87 o
   2   3  21       18.06       10.13      2.98 o
   3   3  21        1.82        5.46      3.20 o
   4   3  21       15.29       14.74      3.94 o
   5   3  21        3.66        1.66      3.51 o
   6   3  21       71.16       83.53      7.45 o
   7   3  21        1.43       -1.57      3.73 o
  -9   4  21        0.95        0.79      6.35 o
  -8   4  21        0.63       -0.31      6.30 o
  -7   4  21        3.42        9.57      7.10 o
  -6   4  21        1.64       -1.68      6.04 o
  -5   4  21       12.55       15.74      6.97 o
  -4   4  21        0.21        2.20      5.78 o
  -3   4  21        4.84       -2.07      5.60 o
  -2   4  21       12.72       10.76      6.17 o
  -1   4  21        9.12       10.14      6.00 o
   0   4  21        0.86       11.15      5.86 o
   1   4  21        0.00        1.28      5.38 o
   2   4  21        0.18        1.98      5.16 o
   3   4  21        4.43        3.29      2.73 o
   4   4  21        6.16       14.87      3.90 o
   5   4  21        0.39        3.54      3.68 o
   6   4  21        0.98       -1.05      4.59 o
  -7   5  21       13.78       14.59      8.46 o
  -6   5  21        2.15        7.32      7.72 o
  -5   5  21       29.54       34.08      9.66 o
  -4   5  21       35.77       35.93      9.88 o
  -3   5  21        5.49        6.88      6.61 o
  -2   5  21       16.68       14.64      7.63 o
  -1   5  21        2.50        1.19      5.95 o
   0   5  21        4.67        3.00      6.48 o
   1   5  21        4.77       13.01      7.45 o
   2   5  21        4.63        0.40      6.39 o
   3   5  21        1.85       -4.72      5.78 o
   4   5  21        5.57        7.42      4.45 o
  -4   6  21       11.23       11.07      7.80 o
  -3   6  21       49.14       88.48     13.71 o
  -2   6  21       17.20       20.72      8.73 o
  -1   6  21        0.03       -0.66      5.73 o
   0   6  21        2.41        5.38      7.05 o
   1   6  21        2.93        4.54      6.92 o
 -10   0  22       29.03       27.06      7.45 o
  -8   0  22        0.56        0.22      4.50 o
  -6   0  22       13.85       22.44      5.78 o
  -4   0  22      107.44       94.41      5.39 o
  -2   0  22      122.38      124.77     12.15 o
   0   0  22        9.74       15.86      3.84 o
   2   0  22      115.05      114.03      7.17 o
   4   0  22       24.47       25.90      4.99 o
   6   0  22       10.29        9.95      4.81 o
   8   0  22       49.81       65.82     10.54 o
 -11   1  22        2.31       -0.24      6.35 o
 -10   1  22        5.75        0.71      2.92 o
  -9   1  22        1.05       -2.93      2.93 o
  -8   1  22       13.67       15.95      3.62 o
  -7   1  22        0.61        0.77      2.40 o
  -6   1  22       27.38       29.07      3.31 o
  -5   1  22       11.90        9.41      2.75 o
  -4   1  22       47.15       44.67      3.75 o
  -3   1  22       71.81       60.64      4.18 o
  -2   1  22       17.52       19.51      3.11 o
  -1   1  22        2.54       -2.31      2.31 o
   0   1  22        6.84        5.40      2.77 o
   1   1  22        4.47        6.36      2.69 o
   2   1  22       15.21       11.39      2.66 o
   3   1  22       12.23        8.03      3.26 o
   4   1  22        3.04        1.23      3.02 o
   5   1  22        0.75        1.15      6.81 o
   6   1  22        3.17        1.32      5.60 o
   7   1  22        0.00        2.68      3.79 o
 -10   2  22        1.54        1.37      6.35 o
  -9   2  22        1.05       -4.94      5.33 o
  -8   2  22        2.65       -3.54      5.07 o
  -7   2  22       12.22       17.15      4.58 o
  -6   2  22        0.68        1.04      3.52 o
  -5   2  22       13.91       13.39      4.32 o
  -4   2  22        7.05        3.85      3.57 o
  -3   2  22       50.71       57.24      5.95 o
  -2   2  22        2.28        0.68      1.54 o
  -1   2  22        0.82        0.18      2.13 o
   0   2  22        0.07        0.25      2.23 o
   1   2  22        0.04       -0.02      2.39 o
   2   2  22        0.89        4.65      2.97 o
   3   2  22        9.69       11.38      3.92 o
   4   2  22       48.19       50.63      5.92 o
   5   2  22        0.85       -1.43      4.39 o
   6   2  22        1.34       -2.28      3.78 o
   7   2  22        1.78       -3.09      3.71 o
  -9   3  22        0.00       -5.33      5.33 o
  -8   3  22        3.79       13.53      7.05 o
  -7   3  22        0.83       -3.10      3.80 o
  -6   3  22        4.49        3.36      4.08 o
  -5   3  22        0.39       -4.38      7.25 o
  -4   3  22        1.15       -2.47      7.21 o
  -3   3  22        0.14       -0.81      3.51 o
  -2   3  22       16.55       10.54      4.57 o
  -1   3  22        0.89       -2.12      4.63 o
   0   3  22        1.82        1.15      4.94 o
   1   3  22        6.86        4.72      2.41 o
   2   3  22        6.60       10.49      4.32 o
   3   3  22       39.50       55.83      5.45 o
   4   3  22       13.15       16.86      4.83 o
   5   3  22        3.65       -2.00      5.49 o
   6   3  22       31.57       33.81      5.81 o
  -8   4  22        0.08       -2.78      6.66 o
  -7   4  22        8.65        1.81      6.57 o
  -6   4  22        0.68        9.43      6.66 o
  -5   4  22        6.44       -1.06      5.56 o
  -4   4  22        0.03       -4.72      4.72 o
  -3   4  22       19.13       20.77      7.67 o
  -2   4  22       11.38       10.36      6.44 o
  -1   4  22        8.73       10.89      6.57 o
   0   4  22        0.20       -3.92      3.92 o
   1   4  22       11.18       15.43      7.14 o
   2   4  22       16.69       13.14      6.61 o
   3   4  22        7.97        7.02      2.88 o
   4   4  22        1.38       -1.47      3.17 o
   5   4  22        5.65       11.63      5.49 o
  -6   5  22        5.41        2.03      7.10 o
  -5   5  22       17.07       16.67      8.24 o
  -4   5  22       12.11        9.57      7.05 o
  -3   5  22        9.53        6.30      6.75 o
  -2   5  22        2.65       10.67      6.52 o
  -1   5  22        0.34        2.38      5.78 o
   0   5  22        3.13       -5.20      5.20 o
   1   5  22        6.10        7.27      6.88 o
   2   5  22        4.08        7.41      6.92 o
   3   5  22        5.48       17.99      8.20 o
  -9   0  23        1.13       -1.41      4.76 o
  -7   0  23       69.79       95.32      8.99 o
  -5   0  23       50.48       58.42      7.58 o
  -3   0  23       10.24        5.25      4.94 o
  -1   0  23        8.99        8.26      7.03 o
   1   0  23        3.91        5.40      3.61 o
   3   0  23        5.29        2.55      4.43 o
   5   0  23        1.70        6.35      4.76 o
   7   0  23        5.13        2.03      5.38 o
 -10   1  23        0.97       -1.98      3.12 o
  -9   1  23       12.61       10.49      4.21 o
  -8   1  23       15.02       22.46      3.82 o
  -7   1  23       88.51      100.52      6.11 o
  -6   1  23       13.36       18.69      5.42 o
  -5   1  23       18.66       20.89      3.17 o
  -4   1  23        0.01       -3.69      3.69 o
  -3   1  23       13.77       14.81      2.99 o
  -2   1  23        1.17        2.94      2.57 o
  -1   1  23        0.96       -0.69      2.55 o
   0   1  23        0.02       -0.96      2.72 o
   1   1  23       56.19       59.75      4.76 o
   2   1  23        4.81        6.89      3.08 o
   3   1  23        2.56        6.03      3.22 o
   4   1  23        2.12       -2.06      2.99 o
   5   1  23       48.02       54.34      6.62 o
   6   1  23        4.01        3.82      4.08 o
  -9   2  23        0.02       -5.73      5.73 o
  -8   2  23       21.02       15.47      6.83 o
  -7   2  23        0.06        7.49      6.17 o
  -6   2  23        1.45        0.30      3.85 o
  -5   2  23       12.56       17.95      4.58 o
  -4   2  23        0.29        0.06      3.55 o
  -3   2  23        0.73       -3.43      3.43 o
  -2   2  23        0.62       -1.76      2.03 o
  -1   2  23       43.50       52.75      3.91 o
   0   2  23        3.20       -1.13      2.39 o
   1   2  23        5.04        5.05      3.76 o
   2   2  23        6.33        7.71      3.75 o
   3   2  23       10.81        7.91      3.97 o
   4   2  23        0.01       -2.51      3.36 o
   5   2  23        1.55       -0.87      3.66 o
   6   2  23        2.18        5.89      5.18 o
  -8   3  23        0.42       11.55      7.36 o
  -7   3  23        0.08       -4.98      4.98 o
  -6   3  23        1.74       -0.31      5.16 o
  -5   3  23        0.69       -3.84      3.84 o
  -4   3  23        9.23        3.62      5.25 o
  -3   3  23       11.41        8.51      5.64 o
  -2   3  23        1.69       -0.44      4.67 o
  -1   3  23        0.00       -1.59      4.98 o
   0   3  23        8.56       12.26      5.73 o
   1   3  23        5.50        2.51      2.38 o
   2   3  23       25.84       32.64      4.20 o
   3   3  23        2.36       -0.29      3.16 o
   4   3  23       64.78       83.39      6.91 o
   5   3  23        4.67       -0.65      3.77 o
  -7   4  23       16.71       22.57      8.02 o
  -6   4  23        1.66       -5.07      5.07 o
  -5   4  23       13.12        6.92      6.79 o
  -4   4  23        0.68       -1.28      5.69 o
  -3   4  23        3.91       -1.94      5.51 o
  -2   4  23        0.08       -4.59      4.59 o
  -1   4  23        0.05       -3.35      5.03 o
   0   4  23        6.67       10.05      6.08 o
   1   4  23        4.40       13.67      6.70 o
   2   4  23        0.70        0.93      5.73 o
   3   4  23       41.41       57.81      4.36 o
  -4   5  23        9.47       -0.48      6.75 o
  -3   5  23        5.49        3.22      6.79 o
  -2   5  23        0.44       -4.94      4.94 o
  -1   5  23        2.47       -5.11      5.11 o
   0   5  23        6.65       10.63      7.36 o
  -8   0  24        1.14        5.73      5.16 o
  -6   0  24        2.19        7.85      5.07 o
  -4   0  24        0.39       -3.04      4.28 o
  -2   0  24       14.06       15.25      5.91 o
   0   0  24       74.87       75.61      8.95 o
   2   0  24      110.45      130.98     11.90 o
   4   0  24        9.83       13.84      7.14 o
  -9   1  24        1.84        4.53      3.21 o
  -8   1  24        6.95        6.68      3.30 o
  -7   1  24       16.34       21.28      3.81 o
  -6   1  24       77.73      104.17      6.18 o
  -5   1  24        4.96       -0.31      3.13 o
  -4   1  24       55.10       58.01      5.16 o
  -3   1  24        6.78        5.26      3.47 o
  -2   1  24        6.79        9.95      3.08 o
  -1   1  24       17.72       17.11      3.45 o
   0   1  24       12.56       14.36      3.49 o
   1   1  24        0.78        1.49      3.03 o
   2   1  24        0.01        1.03      3.84 o
   3   1  24        0.16        3.93      3.90 o
   4   1  24        2.96        7.08      6.39 o
   5   1  24        3.02        3.92      4.16 o
  -8   2  24       12.03       28.79      8.29 o
  -7   2  24       13.69       25.88      7.98 o
  -6   2  24       35.66       39.68      8.82 o
  -5   2  24        6.63        8.60      6.35 o
  -4   2  24        1.48        0.15      4.02 o
  -3   2  24        7.91        9.66      7.01 o
  -2   2  24        6.28        1.99      3.07 o
  -1   2  24        0.06        3.27      2.46 o
   0   2  24        0.41        0.79      2.47 o
   1   2  24        0.30        1.05      2.95 o
   2   2  24       28.50       32.94      5.00 o
   3   2  24        1.28        2.00      3.77 o
   4   2  24        2.51       11.44      4.29 o
   5   2  24        0.79       -3.78      3.78 o
  -7   3  24        0.34        0.04      5.78 o
  -6   3  24        3.04       -2.91      5.73 o
  -5   3  24        3.41       -2.65      5.16 o
  -4   3  24        5.90        4.28      5.60 o
  -3   3  24        5.96       13.18      6.48 o
  -2   3  24        0.54       -0.75      5.60 o
  -1   3  24       35.74       59.61     10.05 o
   0   3  24        3.18        8.91      6.39 o
   1   3  24        7.94       14.18      2.67 o
   2   3  24        3.52        6.27      3.62 o
   3   3  24        0.48        3.16      3.54 o
  -5   4  24        0.49       -3.70      5.20 o
  -4   4  24        5.04        9.35      6.92 o
  -3   4  24        0.00       -4.01      5.11 o
  -2   4  24       15.89       35.84      9.52 o
  -1   4  24        1.25       -3.53      5.60 o
   0   4  24       20.04       23.19      8.16 o
   1   4  24        3.63       12.34      6.97 o
  -7   0  25        0.75        4.63      5.07 o
  -5   0  25       53.24       67.81      8.29 o
  -3   0  25        0.58        2.95      5.07 o
  -1   0  25        0.31       -0.04      4.76 o
   1   0  25       39.89       58.37      8.86 o
   3   0  25       11.87       24.38      7.80 o
  -7   1  25        6.43       12.01      3.42 o
  -6   1  25        0.37       -0.58      2.98 o
  -5   1  25        8.70        8.42      3.53 o
  -4   1  25        8.30        8.54      3.52 o
  -3   1  25        0.21       -2.99      2.99 o
  -2   1  25        0.58        1.07      3.24 o
  -1   1  25       12.88       13.98      8.71 o
   0   1  25        0.24        2.83      4.28 o
   1   1  25       27.61       35.26      8.46 o
   2   1  25        2.05        0.92      3.86 o
   3   1  25        3.94        8.99      4.47 o
   4   1  25        3.34       -0.58      3.91 o
  -7   2  25        0.12       -2.73      5.64 o
  -6   2  25        0.00        2.95      5.95 o
  -5   2  25        0.12       -4.76      4.76 o
  -4   2  25        3.89       -5.42      5.47 o
  -3   2  25        9.17       27.29      7.85 o
  -2   2  25        0.03       -0.75      4.89 o
  -1   2  25        3.16        6.30      3.81 o
   0   2  25        5.92        3.68      3.04 o
   1   2  25       11.39       16.66      5.29 o
   2   2  25       34.73       47.79      9.04 o
   3   2  25        9.96       12.50      4.43 o
  -5   3  25       14.96       18.25      7.27 o
  -4   3  25       11.91       17.28      7.36 o
  -3   3  25        0.70       -0.31      5.07 o
  -2   3  25        1.00       -4.01      4.01 o
  -1   3  25        1.01       -3.62      4.36 o
   0   3  25       27.67       39.15      9.39 o
   1   3  25        3.81       10.58      6.61 o
  -6   0  26        0.15        4.19      5.07 o
  -4   0  26       14.27       17.41      6.26 o
  -2   0  26        1.97        6.75      5.38 o
   0   0  26       23.03       21.91      6.92 o
   2   0  26        0.44        8.91      6.04 o
  -5   1  26        8.02        5.93      5.69 o
  -4   1  26        4.12        3.80      4.36 o
  -3   1  26        9.19       10.08      3.75 o
  -2   1  26       11.03        7.39      3.74 o
  -1   1  26        5.00       17.24      6.90 o
   0   1  26        0.16       -1.68      3.63 o
   1   1  26        0.09       -1.80      3.71 o
   2   1  26       16.34       30.83     12.65 o
  -4   2  26        7.37       13.49      7.01 o
  -3   2  26        6.93       16.36      6.92 o
  -2   2  26        7.64       -0.53      5.95 o
  -1   2  26       15.91       16.12      3.30 o
   0   2  26        0.69       -0.49      3.12 o
 
